# Supplementary material for: An open source plant kinase chemogenomics set
Source: Plant Direct. 2022 Nov 25;6(11):e460. doi: 10.1002/pld3.460 (PMC9694430; doi:10.1002/pld3.460)
Supplement: Supplementary file 6 — Data Set S3. Supporting Information [file PLD3-6-e460-s001.xlsx]

## Sheet: Sheet1
Inhibitor	LOC_OS01G01410-cb001		Inhibitor	LOC_OS01G02750-cb003			Inhibitor	LOC_OS01G10900-cb004		Inhibitor	LOC_OS01G13800-cb001		Inhibitor	LOC_OS01G14860-cb001		Inhibitor	LOC_OS01G21960-cb002		Inhibitor	LOC_OS01G39600-cb002		Inhibitor	LOC_OS01G48390-cb002		Inhibitor	LOC_OS01G51400-cb002		Inhibitor	LOC_OS01G52050-cb004		Inhibitor	LOC_OS01G57100-cb003		Inhibitor	LOC_OS01G60330-cb001		Inhibitor	LOC_OS01G60700-cb002		Inhibitor	LOC_OS01G63280-cb003		Inhibitor	LOC_OS01G67340-cb003		Inhibitor	LOC_OS01G70970-cb002		Inhibitor
DMSO Average (n=27)	0.0307692		DMSO Average (n=27)	0.02			DMSO Average (n=27)	0.00538462		DMSO Average (n=27)	-0.0119231		DMSO Average (n=27)	0.000769231		DMSO Average (n=27)	-0.00692308		DMSO Average (n=27)	0.0265385		DMSO Average (n=27)	-0.0215385		DMSO Average (n=27)	0.0107692		DMSO Average (n=27)	-0.0111538		DMSO Average (n=27)	-0.0330769		DMSO Average (n=27)	0.0296154		DMSO Average (n=27)	0.00692308		DMSO Average (n=27)	-0.00230769		DMSO Average (n=27)	-0.0253846		DMSO Average (n=27)	0.00269231		DMSO Average (n=27)
Staurosporine Average (n=17)	2.87167		Staurosporine Average (n=17)	15.7094			Staurosporine Average (n=17)	5.56333		Staurosporine Average (n=17)	2.22882		Staurosporine Average (n=17)	7.75944		Staurosporine Average (n=17)	5.96222		Staurosporine Average (n=17)	8.62444		Staurosporine Average (n=17)	3.11611		Staurosporine Average (n=17)	1.106		Staurosporine Average (n=17)	16.285		Staurosporine Average (n=17)	6.65778		Staurosporine Average (n=17)	8.41889		Staurosporine Average (n=17)	1.66556		Staurosporine Average (n=17)	5.84529		Staurosporine Average (n=17)	7.05556		Staurosporine Average (n=17)	13.58		Staurosporine Average (n=17)
Average + 2x Stdev	4.19993		Average + 2x Stdev	9.16613			Average + 2x Stdev	4.71764		Average + 2x Stdev	1.97145		Average + 2x Stdev	6.43387		Average + 2x Stdev	3.9032		Average + 2x Stdev	7.93443		Average + 2x Stdev	4.14039		Average + 2x Stdev	2.65486		Average + 2x Stdev	8.97533		Average + 2x Stdev	5.13292		Average + 2x Stdev	8.31736		Average + 2x Stdev	2.65348		Average + 2x Stdev	8.34772		Average + 2x Stdev	4.98661		Average + 2x Stdev	7.50317		Average + 2x Stdev
# of hits	37		# of hits	14			# of hits	26		# of hits	16		# of hits	27		# of hits	16		# of hits	17		# of hits	35		# of hits	5		# of hits	21		# of hits	15		# of hits	43		# of hits	13		# of hits	23		# of hits	21		# of hits	23		# of hits
BIO	6.74		Sennoside B	27.28			Shikonin	9.19		NT157	4.09		BIO	10.1		NT157	5.85		CGK 733	28.93		WZ3146	7.69		RAF265 (CHIR-265)			SB216763	14.59		Bardoxolone Methyl			NT157	17.72		Bardoxolone Methyl			IPA-3	36.14		LY2874455	12.56		BI-847325	13.36		NT157
SGI-7079	6.3		Myricetin	26.18			Dorsomorphin 2HCl	8.66		(-)-Epigallocatechin Gallate	3.77		Dabrafenib (GSK2118436)	8.58		Myricetin	5.56		GW5074	25.05		BIO	7.21		Shikonin	18.58		MK-5108 (VX-689)	13.54		(-)-Epigallocatechin Gallate	13.4		RAF265 (CHIR-265)	16.58		Vatalanib (PTK787) 2HCl	5.09		RAF265 (CHIR-265)	24.52		SGI-7079	11.86		LY2874455	12.22		RAF265 (CHIR-265)
Ulixertinib (BVD-523, VRT752271)	6.3		AG-490 (Tyrphostin B42)	17.92			BI-78D3	8.23		RAF265 (CHIR-265)	3.67		AT9283	8.12		GW5074	5.54		GZD824 Dimesylate	22.82		WZ8040	7.06		SB216763	13.93		SGI-7079	13.49		GW5074	7.97		UNC2025	14.86		Tyrphostin 9	4.79		AS-252424	23.4		AD80	11.59		THZ1 2HCl	11.94		BIO
Tozasertib (VX-680, MK-0457)	6.12		Shikonin	17.4			AZD4547	7.96		Raf265 derivative	3.55		PIK-75 HCl	8.02		IPA-3	5.14		SB216763	18.24		Foretinib (GSK1363089)	6.85		VX-11e	6.21		SU6656	13.01		NT157	7.83		Dovitinib (TKI258) Lactate	14.23		SB216763	4.75		VX-11e	21.35		SU6656	11.31		PND-1186 (VS-4718)	10.28		GNF-5837
Dovitinib (TKI-258, CHIR-258)	6.03		RAF265 (CHIR-265)	15.46			FRAX486	7.68		GNF-5837	3.11		CHIR-124	7.87		THZ1 2HCl	4.75		GSK650394	14.51		Sitravatinib (MGCD516)	6.78		AS-252424	3.89		Shikonin	12.12		IPA-3	7.3		NCB-0846	13.87		BI-78D3	4.73		NT157	19.99		UNC2881	10.15		URMC-099	10.23		(-)-Epigallocatechin Gallate
Dovitinib (TKI258) Lactate	5.96		SB216763	13.71			Milciclib (PHA-848125)	7.64		7,8-Dihydroxyflavone	2.97		Autophinib	7.77		RAF265 (CHIR-265)	4.72		PF-562271	12.26		Cabozantinib (XL184, BMS-907351)	6.38		SU6656	3.07		BX-912	11.87		Myricetin	7.25		CEP-33779	13.75		Tyrphostin AG 879	4.7		Sennoside B	19.91		UNC2025	10.14		MK-2461	9.99		GW5074
GW5074	5.94		PIK-75 HCl	11.57			PIK-75 HCl	7.32		Shikonin	2.82		K03861	7.67		SB216763	4.64		Vemurafenib (PLX4032, RG7204)	11.72		AZD4547	6.33		PF-573228	2.2		Crenolanib (CP-868596)	11.86		BI-78D3	6.97		Dovitinib (TKI-258) Dilactic Acid	13.46		Enzastaurin (LY317615)	3.52		Dabrafenib (GSK2118436)	19.78		BI-D1870	8.73		AD80	9.81		CGK 733
AT9283	5.91		PD184352 (CI-1040)	11.3			LY2874455	7		IPA-3	2.77		Rebastinib (DCC-2036)	7.66		SGI-7079	4.45		NCB-0846	10.33		SNS-032 (BMS-387032)	6.3		Butein	2.14		PIK-75 HCl	11.65		SB216763	6.65		IPA-3	13.09		CGK 733	3.48		Butein	17.71		kira6	8.45		MK-5108 (VX-689)	9.45		IPA-3
Dovitinib (TKI-258) Dilactic Acid	5.85		SNS-032 (BMS-387032)	10.92			Vemurafenib (PLX4032, RG7204)	6.74		GW5074	2.56		AZD2858	7.62		URMC-099	4.44		Tozasertib (VX-680, MK-0457)	10.22		Pexidartinib (PLX3397)	6.28		Myricetin	2.08		AZD7762	11.59		SU6656	6.51		Orantinib (TSU-68, SU6668)	12.64		Shikonin	3.41		GZD824 Dimesylate	16.58		Butein	7.74		PF-431396	9.4		AST-1306
FRAX486	5.82		AD80	10.74			Sennoside B	6.66		AST-1306	2.47		Shikonin	7.52		Tyrphostin 9	4.31		LY2874455	9.68		AZD1480	6.25		IPA-3	2.06		LY2874455	11.21		Tyrphostin 9	6.29		IKK-16 (IKK Inhibitor VII)	12.59		7,8-Dihydroxyflavone	3.2		Encorafenib (LGX818)	16.56		Sitravatinib (MGCD516)	7.72		BX-912	9.39		MK-8776 (SCH 900776)
CYC116	5.75		CYC116	10.38			SB216763	6.42		BIO	2.41		AZD5438	7.5		(-)-Epigallocatechin Gallate	4.17		SGI-7079	9.35		NCB-0846	5.98		PF-431396	1.93		Vemurafenib (PLX4032, RG7204)	11.06		Degrasyn (WP1130)	5.82		BX-912	12.33		Olmutinib (HM61713, BI 1482694)	3.14		SB216763	15.74		Dovitinib (TKI258) Lactate	7.49		Hesperadin	9.09		AS-252424
UNC2025	5.57		Dorsomorphin 2HCl	10.2			NVP-BVU972	6.36		CGK 733	2.31		NCB-0846	7.5		GNF-5837	4.16		Fostamatinib (R788)	9.1		JNJ-7706621	5.9		Lapatinib	1.92		CP-673451	10.92		MK-5108 (VX-689)	5.7		Aurora A Inhibitor I	12.32		10058-F4	2.87		Vemurafenib (PLX4032, RG7204)	14.78		URMC-099	7.26		Dorsomorphin 2HCl	8.77		IMD 0354
NCB-0846	5.55		kira6	9.79			Danusertib (PHA-739358)	6.13		AS-252424	2.09		Kenpaullone	7.46		NCB-0846	4.16		URMC-099	9		Dorsomorphin 2HCl	5.88		WZ3146	1.75		BX-795	10.68		AZD3463	5.66		KD025 (SLx-2119)	12.3		Sennoside B	2.73		kira6	14.62		Ensartinib (X-396)	7.25		SGI-7079	8.75		7,8-Dihydroxyflavone
Cerdulatinib (PRT062070, PRT2070)	5.29		CGK 733	9.2			GW5074	6.08		Sennoside B	2.08		CHIR-99021 (CT99021) HCl	7.4		R406 (free base)	4.15		BX-795	8.52		Gandotinib (LY2784544)	5.72		THZ1 2HCl	1.75		GSK650394	10.54		AST-1306	5.43		THZ1 2HCl	12.15		TDZD-8	2.66		AD80	14.2		FRAX486	6.72		CP-673451	8.53		Tyrphostin AG 879
BX-912	5.28		Raf265 derivative	8.8			GZD824 Dimesylate	5.49		AG-1024	2.05		abemaciclib (LY2835219)	7.4		R406	3.95		PF-431396	8.33		Crizotinib (PF-02341066)	5.62		TAK-285	1.72		MK-2461	10.3		Sennoside B	5.41		GW441756	12.11		ZM 323881 HCl	2.58		AMG-900	13.96		Hesperadin	6.7		BX-795	8.4		PD318088
LY2874455	5.27		CFI-400945	8.4			Amcasertib (BBI503)	5.39		Tyrphostin AG 879	2.01		CHIR-99021 (CT99021)	7.39		AD80	3.92		PF-00562271	8.29		AZ 960	5.61		PF-562271	1.71		Pexidartinib (PLX3397)	10.22		7,8-Dihydroxyflavone	5.23		AT9283	11.93		GW5074	2.48		Rebastinib (DCC-2036)	11.52		SP600125	6.47		NCB-0846	8.36		VE-822
Naquotinib(ASP8273)	5.21		AST-1306	7.88			WZ8040	5.27		Sorafenib Tosylate	1.97		AD80	7.31		Dovitinib (TKI258) Lactate	3.87		IKK-16 (IKK Inhibitor VII)	8.28		SGI-7079	5.5		Reversine	1.66		URMC-099	9.93		R406 (free base)	5.12		BX-795	11.85		URMC-099	2.47		Quercetin	10.73		Dovitinib (TKI-258) Dilactic Acid	6.31		Dovitinib (TKI258) Lactate	8.33		Tyrphostin 9
KW-2449	5.18		Vemurafenib (PLX4032, RG7204)	7.84			JNJ-38877605	5.11		Quercetin	1.97		THZ1 2HCl	7.28		SU6656	3.86		Hesperadin	7.78		Entrectinib (RXDX-101)	5.48		AD80	1.63		UNC2025	9.81		Chrysophanic Acid	5.05		SGI-7079	11.81		FIIN-2	2.43		CCT196969	10.72		Dorsomorphin 2HCl	6.09		UNC2025	8.18		SNS-314 Mesylate
GSK650394	5.06		Lapatinib	7.61			Afatinib (BIBW2992) Dimaleate	5.05		Myricetin	1.96		Gandotinib (LY2784544)	7.26		AST-1306	3.8		PF-573228	7.76		PQ 401	5.48		Tyrphostin 9	1.62		THZ1 2HCl	9.77		SGI-7079	5.04		Reversine	11.67		LY333531 HCl	2.42		SC1	9.78		Quercetin	5.98		AT9283	7.9		TDZD-8
Reversine	5.03		Sitravatinib (MGCD516)	7.38			VPS34 inhibitor 1 (Compound 19, PIK-III analogue)	5.05		THZ1 2HCl	1.95		Defactinib (VS-6063, PF-04554878)	7.22		PIK-75 HCl	3.8		AS-252424	7.64		GSK2636771	5.45		NT157	1.58		CHIR-124	9.73		Tyrphostin AG 879	5.01		KW-2449	11.64		AMG319	2.33		GSK2606414	9.43		NCB-0846	5.84		Crenolanib (CP-868596)	7.9		Myricetin
Shikonin	5.01		CP-673451	7.25			Entrectinib (RXDX-101)	4.99		Tyrphostin 9	1.92		LY2857785	7.15		Raf265 derivative	3.8		Dorsomorphin 2HCl	7.6		SP600125	5.42		SKI II	1.51		Butein	9.01		Butein	4.85		SB216763	11.5		LY2090314	2.25		Sorafenib Tosylate	9.15		AS-252424	5.05		Defactinib (VS-6063, PF-04554878)	7.62		Sorafenib Tosylate
Sennoside B	4.96		Quercetin	7.25			abemaciclib (LY2835219)	4.97		Pilaralisib (XL147)	1.9		1-Azakenpaullone	6.87		AZD3463	3.79		BX-912	7.21		KW-2449	5.36		Quercetin	1.5		PF-431396	8.95		R406	4.83		Gilteritinib (ASP2215)	11.49		AZD3463	2.23		Sorafenib	9.12		KW-2449	4.9		PF-562271	7.59		AG-1024
JNJ-7706621	4.86		NVP-BHG712	7.19			PF-4989216	4.91		Butein	1.88		Neratinib (HKI-272)	6.67		Crenolanib (CP-868596)	3.78		UNC2025	7.19		Shikonin	5.3		WZ8040	1.43		Raf265 derivative	8.78		RAF265 (CHIR-265)	4.82		SU5402	11.49		THZ1 2HCl	2.21		Motesanib Diphosphate (AMG-706)	8.62		GSK650394	4.86		Dovitinib (TKI-258) Dilactic Acid	7.56		Go6976
Orantinib (TSU-68, SU6668)	4.79		LY2874455	7.14			Sitravatinib (MGCD516)	4.89		Kenpaullone	1.78		CCT196969	6.67		CHIR-124	3.76		WZ8040	6.99		Ensartinib (X-396)	5.02		BX-795	1.38		Pacritinib (SB1518)	8.62		Ensartinib (X-396)	4.79		SU6656	10.93		PD184352 (CI-1040)	2.16		K03861	8.29		SU9516	4.84		Reversine	7.39		Quercetin
BMS-536924	4.78		Crenolanib (CP-868596)	7.03			Dovitinib (TKI258) Lactate	4.81		AG-490 (Tyrphostin B42)	1.74		GZD824 Dimesylate	6.49		CP-673451	3.75		AZD5363	6.8		AD80	4.82		Glabridin	1.35		R406 (free base)	8.56		AZD7762	4.78		CHIR-124	10.78		D 4476	2.14		Lifirafenib (BGB-283)	8.07		Go6976	4.81		Cerdulatinib (PRT062070, PRT2070)	7.22		R406 (free base)
NT157	4.72		PF-431396	7.01			FIIN-2	4.79		SU6656	1.7		SB216763	6.48		Hesperadin	3.67		Orantinib (TSU-68, SU6668)	6.8		BX-912	4.8		Sorafenib Tosylate	1.31		Gilteritinib (ASP2215)	8.54		THZ1 2HCl	4.58		Dovitinib (TKI-258, CHIR-258)	10.28		Indirubin	2.12		SU6656	7.86		AST-1306	4.19		WZ8040	7.21		Vemurafenib (PLX4032, RG7204)
Dorsomorphin 2HCl	4.71		SGI-7079	6.99			VPS34-IN1	4.56		SB216763	1.69		BAY-61-3606	6.47		Fostamatinib (R788)	3.63		CHIR-124	6.61		Sennoside B	4.78		Pilaralisib (XL147)	1.3		Sennoside B	8.22		ALK-IN-1	4.55		Vemurafenib (PLX4032, RG7204)	10.19		GSK2334470	2.12		BI-D1870	7.85		THZ1 2HCl	4.17		SB216763	7.16		Raf265 derivative
BX-795	4.61		UNC2025	6.91			IKK-16 (IKK Inhibitor VII)	4.53		NVP-BHG712	1.68		PHA-793887	6.4		A-674563	3.58		Quercetin	6.51		Raf265 derivative	4.75		PF-00562271	1.29		AS-252424	8.12		Daphnetin	4.5		Peficitinib (ASP015K, JNJ-54781532)	10.18		IMD 0354	2.1		LY2874455	7.65		Sunitinib	4.15		Sunitinib Malate	7		SB202190 (FHPI)
AZ 960	4.59		Tyrphostin 9	6.7			Dasatinib	4.47		BI-78D3	1.65		BIO-acetoxime	6.31		7,8-Dihydroxyflavone	3.56		JNK-IN-8	6.45		Pazopanib HCl (GW786034 HCl)	4.66		CFI-400945	1.27		Sunitinib	7.91		Fostamatinib (R788)	4.42		SP600125	9.76		BI-D1870	2.07		BMS-794833	7.56		Gilteritinib (ASP2215)	4.03		KW-2449	6.89		Sorafenib
AZD1480	4.53		THZ1 2HCl	6.62			Dovitinib (TKI-258) Dilactic Acid	4.46		DEL-22379	1.6		AZD1080	6.12		Sennoside B	3.52		Silmitasertib (CX-4945)	6.15		FIIN-2	4.57		AZD3463	1.21		R406	7.74		CGK 733	4.28		UNC2881	9.72		Linifanib (ABT-869)	2.06		BAW2881 (NVP-BAW2881)	7.54		Pexidartinib (PLX3397)	3.78		AZD3463	6.87		A-769662
AZD2858	4.52		SU6656	6.57			URMC-099	4.45		Sorafenib	1.59		GSK269962A HCl	6.06		LY2874455	3.51		Raf265 derivative	6.13		LY2874455	4.56		BX-912	1.21		AT9283	7.67		Gilteritinib (ASP2215)	4.25		AS-252424	9.64		SB202190 (FHPI)	2.02		PLX7904	7.4		JNJ-7706621	3.74		Sunitinib	6.85		AG-490 (Tyrphostin B42)
CNX-774	4.52		GSK2656157	6.31			Naquotinib(ASP8273)	4.44		GDC-0623	1.55		JNJ-7706621	5.95		Dovitinib (TKI-258) Dilactic Acid	3.5		TG101209	6.04		Linifanib (ABT-869)	4.44		KW-2449	1.16		SP600125	7.57		AS-252424	4.13		Cerdulatinib (PRT062070, PRT2070)	9.63		SGI-7079	1.98		URMC-099	7.33		Reversine	3.68		Belizatinib (TSR-011)	6.79		Lapatinib
Sunitinib Malate	4.49		NCB-0846	6.21			JNK-IN-8	4.22		Lifirafenib (BGB-283)	1.54		Sorafenib Tosylate	5.9		AT9283	3.45		AT9283	6.02		Pazopanib	4.34		PQ 401	1.15		UNC2881	7.56		Sorafenib Tosylate	4.07		Naquotinib(ASP8273)	9.41		CX-6258 HCl	1.97		BMS-777607	6.59		PIK-75 HCl	3.58		GSK650394	6.62		Pilaralisib (XL147)
AST-1306	4.44		OSU-03012 (AR-12)	6.14			Tyrphostin AG 879	4.19		1-Azakenpaullone	1.48		Ulixertinib (BVD-523, VRT752271)	5.82		BX-795	3.44		LY2090314	5.95		RAF265 (CHIR-265)	4.18		SGI-7079	1.14		VX-11e	7.3		GSK1838705A	4.03		Sunitinib Malate	9.27		Gilteritinib (ASP2215)	1.96		Pexmetinib (ARRY-614)	6.58		GSK2656157	3.56		PF-573228	6.42		MGCD-265
GZD824 Dimesylate	4.32		Tozasertib (VX-680, MK-0457)	6.08			TAK-901	4.18		Merestinib (LY2801653)	1.46		SU9516	5.78		Quercetin	3.4		Dasatinib	5.93		SAR-020106	4.18		XL147 analogue	1.12		KW-2449	7.26		BAY 11-7082	3.66		Sunitinib	9.23		SB203580	1.91		PF-431396	6.35		Peficitinib (ASP015K, JNJ-54781532)	3.53		Peficitinib (ASP015K, JNJ-54781532)	6.42		NVP-BHG712
WZ3146	4.21		Butein	6.05			Afatinib (BIBW2992)	4		AG-18	1.45		BX-795	5.77		AZD7762	3.38		R406 (free base)	5.87		Autophinib	4.13		NVP-BHG712	1.11		Sunitinib Malate	7.04		Bikinin	3.66		ENMD-2076	9.2		AG-490 (Tyrphostin B42)	1.9		OSI-930	6.18		IKK-16 (IKK Inhibitor VII)	3.52		PF-00562271	6.41		Honokiol
Sitravatinib (MGCD516)	4.2		VX-11e	5.98			SGI-1776 free base	3.96		Voxtalisib (SAR245409, XL765) Analogue	1.4		SNS-032 (BMS-387032)	5.74		CGK 733	3.31		KW-2449	5.76		Aurora A Inhibitor I	4.11		Cerdulatinib (PRT062070, PRT2070)	1.11		Hesperadin	6.95		Sorafenib	3.62		CGK 733	8.97		Dabrafenib (GSK2118436)	1.89		Ponatinib (AP24534)	6.17		GSK2606414	3.52		TAK-901	6.38		Voxtalisib (SAR245409, XL765) Analogue
CCT137690	4.15		GDC-0623	5.7			TPX-0005	3.91		BAW2881 (NVP-BAW2881)	1.39		GW5074	5.73		Butein	3.26		RAF265 (CHIR-265)	5.68		Peficitinib (ASP015K, JNJ-54781532)	4.09		NCB-0846	1.07		Dovitinib (TKI258) Lactate	6.95		UNC2025	3.5		Myricetin	8.95		ZM 39923 HCl	1.89		FRAX486	5.95		Vemurafenib (PLX4032, RG7204)	3.46		BMS-794833	6.22		Piceatannol
Gilteritinib (ASP2215)	4.13		SP600125	5.55			NU7441 (KU-57788)	3.77		IMD 0354	1.37		Myricetin	5.72		Gilteritinib (ASP2215)	3.21		Reversine	5.31		THZ1 2HCl	3.99		CGK 733	1.04		Defactinib (VS-6063, PF-04554878)	6.78		CAY10505	3.43		UNC2250	8.95		PND-1186 (VS-4718)	1.89		NPS-1034	5.92		Foretinib (GSK1363089)	3.45		SP600125	6.02		Dovitinib (TKI-258) Dilactic Acid
SB216763	4.05		Tyrphostin AG 879	5.43			Gefitinib (ZD1839)	3.7		Vacquinol-1	1.34		IKK-16 (IKK Inhibitor VII)	5.72		PF-477736	3.18		Peficitinib (ASP015K, JNJ-54781532)	5.22		BIO-acetoxime	3.95		Vemurafenib (PLX4032, RG7204)	1.03		Dorsomorphin 2HCl	6.74		VX-11e	3.42		CC-292 (AVL-292)	8.86		SB415286	1.88		PLX-4720	5.8		Crenolanib (CP-868596)	3.44		Kenpaullone	5.88		Akti-1/2
THZ1 2HCl	4.03		AZD7762	5.35			LY294002	3.69		GNF-7	1.31		BMS-794833	5.69		BX-912	3.16		R788 (Fostamatinib) Disodium	5.17		CGK 733	3.82		PRT062607 (P505-15, BIIB057) HCl	1.02		Tivozanib (AV-951)	6.73		PIK-75 HCl	3.41		ENMD-2076 L-(+)-Tartaric acid	8.71		TAK-632	1.86		Apatinib	5.6		MK-5108 (VX-689)	3.34		SU5402	5.88		AZ 628
TAK-901	3.99		URMC-099	5.34			SNS-032 (BMS-387032)	3.68		Vemurafenib (PLX4032, RG7204)	1.27		BI-847325	5.63		abemaciclib (LY2835219)	3.11		Neratinib (HKI-272)	5.12		AST-1306	3.63		Dovitinib (TKI258) Lactate	1.02		Linifanib (ABT-869)	6.66		Rociletinib (CO-1686, AVL-301)	3.39		R406 (free base)	8.58		GNF-7	1.85		GSK2656157	5.6		PND-1186 (VS-4718)	3.13		UNC2250	5.72		Foretinib (GSK1363089)
Sunitinib	3.95		3-Methyladenine (3-MA)	5.26			Alpelisib (BYL719)	3.68		Necrosulfonamide	1.27		PHA-767491	5.61		Decernotinib (VX-509)	3.1		Fedratinib (SAR302503, TG101348)	5.09		Cabozantinib malate (XL184)	3.62		TAK-632	1.02		PRT-060318 2HCl	6.64		Lapatinib	3.37		AST-1306	8.4		CC-292 (AVL-292)	1.84		AT9283	5.34		SU5402	3.1		Naquotinib(ASP8273)	5.67		SB415286
Peficitinib (ASP015K, JNJ-54781532)	3.91		Sorafenib Tosylate	5.21			eFT-508 (eFT508)	3.66		A-769662	1.23		Peficitinib (ASP015K, JNJ-54781532)	5.61		PF-573228	3.04		FRAX486	5.06		PF-431396	3.62		IMD 0354	0.99		CYC116	6.52		Lorlatinib?(PF-6463922)	3.37		Quercetin	8.09		Dovitinib (TKI258) Lactate	1.84		Merestinib (LY2801653)	5.18		Purvalanol A	3.08		SU6656	5.65		LFM-A13
GW441756	3.9		AS-252424	5.21			SGI-7079	3.64		APTSTAT3-9R	1.22		Momelotinib (CYT387)	5.59		Dorsomorphin 2HCl	3		Defactinib (VS-6063, PF-04554878)	5.05		Danusertib (PHA-739358)	3.55		Defactinib (VS-6063, PF-04554878)	0.96		TAK-901	6.44		Vemurafenib (PLX4032, RG7204)	3.36		GW5074	7.94		GSK690693	1.82		PP121	4.61		PF-431396	3.07		Sitravatinib (MGCD516)	5.29		WYE-125132 (WYE-132)
WZ8040	3.81		BMS-794833	5.03			SP600125	3.61		XL147 analogue	1.19		Encorafenib (LGX818)	5.56		BAY-61-3606	2.98		SKI II	4.96		Kenpaullone	3.44		OSI-930	0.94		Dovitinib (TKI-258) Dilactic Acid	6.33		TDZD-8	3.29		LY2874455	7.79		CZC24832	1.82		Linifanib (ABT-869)	4.52		Cerdulatinib (PRT062070, PRT2070)	3.04		GZD824 Dimesylate	5.22		CAY10505
Vemurafenib (PLX4032, RG7204)	3.81		GNF-5837	4.91			Tyrphostin 9	3.61		Asiatic Acid	1.17		SC1	5.55		Ro-3306	2.98		R406	4.95		PF-573228	3.42		Buparlisib (BKM120, NVP-BKM120)	0.92		Quercetin	6.25		CHIR-124	3.28		Butein	7.74		JNK-IN-8	1.77		NCB-0846	4.52		PF-477736	3.03		Gilteritinib (ASP2215)	5.09		BGT226 (NVP-BGT226)
URMC-099	3.79		K03861	4.82			WZ3146	3.56		PND-1186 (VS-4718)	1.17		AT7519 HCl	5.53		TAK-901	2.97		CCT137690	4.92		Dovitinib (TKI-258) Dilactic Acid	3.4		LY2874455	0.89		PF-562271	6.24		10058-F4	3.2		AZD3463	7.59		Sorafenib Tosylate	1.77		AZD5438	4.42		MGCD-265	2.9		CHIR-124	5.08		Barasertib (AZD1152-HQPA)
UNC2881	3.78		Hesperadin	4.74			MK-5108 (VX-689)	3.48		LY333531 HCl	1.16		GSK650394	5.49		Vemurafenib (PLX4032, RG7204)	2.86		BMS-754807	4.9		Naquotinib(ASP8273)	3.38		Tozasertib (VX-680, MK-0457)	0.88		Fostamatinib (R788)	6.23		Bay 11-7085	3.12		AZ 960	7.34		LFM-A13	1.75		PF-06447475	4.38		Belizatinib (TSR-011)	2.85		ALK-IN-1	4.81		SP600125
Amcasertib (BBI503)	3.77		TPX-0005	4.66			GSK461364	3.48		Go6976	1.15		SGI-7079	5.41		LY333531 HCl	2.83		JNJ-7706621	4.79		CCT128930	3.31		Chk2 Inhibitor II (BML-277)	0.88		AST-1306	6.13		FIIN-2	3.1		Dabrafenib (GSK2118436)	7.29		SC-514	1.72		SU9516	4.22		Entospletinib (GS-9973)	2.82		SU9516	4.78		GSK2334470
CHIR-124	3.66		CHIR-124	4.52			Indirubin	3.43		SAR405	1.15		Lifirafenib (BGB-283)	5.38		IKK-16 (IKK Inhibitor VII)	2.79		Dovitinib (TKI258) Lactate	4.79		ENMD-2076 L-(+)-Tartaric acid	3.3		BMS-794833	0.87		Lapatinib	6.04		TAK-733	3.09		JNJ-7706621	7.23		WHI-P154	1.72		GNF-7	4.17		Linifanib (ABT-869)	2.81		Aurora A Inhibitor I	4.68		PIK-93
SNS-314 Mesylate	3.62		LY2857785	4.38			SF2523	3.38		Akti-1/2	1.14		OTS514 hydrochloride	5.36		Go6976	2.78		Pelitinib (EKB-569)	4.78		UNC2025	3.3		Merestinib (LY2801653)	0.84		RAF265 (CHIR-265)	6.02		AD80	3.08		Entospletinib (GS-9973)	7.21		G-749	1.69		Peficitinib (ASP015K, JNJ-54781532)	3.87		Myricetin	2.79		BI-D1870	4.67		Butein
CGK 733	3.6		PF-562271	4.36			LTURM34	3.3		kira6	1.09		LY2874455	5.34		Orantinib (TSU-68, SU6668)	2.76		Dovitinib (TKI-258) Dilactic Acid	4.66		PLX-4720	3.29		CCT137690	0.84		PND-1186 (VS-4718)	5.73		A-769662	3.04		CNX-774	6.9		Neratinib (HKI-272)	1.67		Ibrutinib (PCI-32765)	3.76		Dovitinib (TKI-258, CHIR-258)	2.72		UNC2881	4.54		LY2090314
AS-252424	3.59		Milciclib (PHA-848125)	4.29			AST-1306	3.29		Uprosertib (GSK2141795)	1.08		PF-431396	5.2		TG101209	2.76		Cerdulatinib (PRT062070, PRT2070)	4.63		DASA-58	3.24		SU9516	0.84		kira6	5.68		ZM 336372	2.98		BMS-536924	6.82		Lifirafenib (BGB-283)	1.67		MGCD-265	3.69		GW441756	2.54		Orantinib (TSU-68, SU6668)	4.33		TWS119
SP600125	3.59		GSK650394	4.25			Kenpaullone	3.23		Dovitinib (TKI258) Lactate	1.06		R406 (free base)	5.16		ENMD-2076	2.75		GNF-2	4.56		Dovitinib (TKI258) Lactate	3.22		ZM 323881 HCl	0.81		AD80	5.61		TAK-285	2.91		Semaxanib (SU5416)	6.76		VS-5584 (SB2343)	1.66		AZ 628	3.69		GZD824 Dimesylate	2.51		Amlexanox	4.3		Thiazovivin
PF-573228	3.58		MGCD-265	4.19			SB590885	3.19		PD318088	1.05		MK-5108 (VX-689)	5.16		Pacritinib (SB1518)	2.75		AZD1480	4.56		GNF-5837	3.2		ENMD-2076 L-(+)-Tartaric acid	0.81		Autophinib	5.57		CFI-400945	2.82		Lapatinib	6.75		Alpelisib (BYL719)	1.65		OSU-03012 (AR-12)	3.67		CHIR-124	2.48		PIK-75 HCl	4.2		OSI-027
UNC2250	3.51		SGI-1776 free base	4.11			H 89 2HCl	3.17		AT7519 HCl	1.05		VE-821	5.11		Bisindolylmaleimide I (GF109203X)	2.73		SU5402	4.55		Vemurafenib (PLX4032, RG7204)	3.18		(-)-Epigallocatechin Gallate	0.81		Milciclib (PHA-848125)	5.55		TAE226 (NVP-TAE226)	2.81		Momelotinib (CYT387)	6.73		Tofacitinib (CP-690550) Citrate	1.64		Glabridin	3.61		PRT-060318 2HCl	2.38		AS-252424	4.18		BMS-777607
Butein	3.34		GSK2606414	3.93			SGX-523	3.13		Ripasudil (K-115) hydrochloride dihydrate	1.05		AZ 960	5.09		Momelotinib (CYT387)	2.72		Myricetin	4.45		Defactinib (VS-6063, PF-04554878)	3.16		UNC2025	0.81		Reversine	5.54		PF-04691502	2.79		TPCA-1	6.62		Rociletinib (CO-1686, AVL-301)	1.63		JNJ-7706621	3.58		Sunitinib Malate	2.37		GW441756	4.16		AZD7762
Lapatinib	3.23		Kenpaullone	3.93			AEE788 (NVP-AEE788)	3.11		Amuvatinib (MP-470)	1.03		R406	5.04		PF-431396	2.72		AZ 960	4.3		CCT137690	3.13		Go6976	0.8		JNJ-7706621	5.43		CUDC-907	2.79		Fostamatinib (R788)	6.53		DEL-22379	1.62		Kenpaullone	3.38		Semaxanib (SU5416)	2.32		Dovitinib (TKI-258, CHIR-258)	3.99		Dacomitinib (PF299804, PF299)
STO-609	3.12		Linifanib (ABT-869)	3.87			HER2-Inhibitor-1	3.1		Thiazovivin	1.01		RAF265 (CHIR-265)	5.02		G-749	2.71		Entospletinib (GS-9973)	4.22		AS-252424	3.1		Olmutinib (HM61713, BI 1482694)	0.79		MGCD-265	5.39		Purvalanol A	2.77		BI-D1870	6.27		AZ5104	1.61		SGI-7079	3.25		Akti-1/2	2.28		WZ3146	3.9		AZD8835
Quercetin	3.05		AT9283	3.78			Pexidartinib (PLX3397)	3.09		Piceatannol	1		GDC-0994	5		SP600125	2.7		GSK2256098	4.21		URMC-099	3.1		kira6	0.79		BI-D1870	5.38		WYE-125132 (WYE-132)	2.76		Pacritinib (SB1518)	6.01		BMS-911543	1.61		PF-562271	3.24		CP-673451	2.25		TPCA-1	3.84		ZM 336372
CC-292 (AVL-292)	3.05		Peficitinib (ASP015K, JNJ-54781532)	3.77			Sodium Houttuyfonate	3.08		LDC4297 (LDC044297)	0.99		Pelitinib (EKB-569)	4.99		Sorafenib	2.7		Amcasertib (BBI503)	4.12		VX-11e	3.08		Dovitinib (TKI-258) Dilactic Acid	0.79		Cerdulatinib (PRT062070, PRT2070)	5.37		Crizotinib (PF-02341066)	2.74		URMC-099	5.96		GSK269962A HCl	1.61		CGP 57380	3.22		BMS-794833	2.23		Barasertib (AZD1152-HQPA)	3.81		TAK-285
AEE788 (NVP-AEE788)	3.01		BMS-754807	3.65			BMS-794833	3.07		CCT196969	0.95		PF-00562271	4.96		Naquotinib(ASP8273)	2.68		Butein	4.11		Tozasertib (VX-680, MK-0457)	3.05		NPS-1034	0.78		AZD3463	5.27		Honokiol	2.73		SU11274	5.91		PD318088	1.6		Torkinib (PP242)	3.14		VX-11e	2.22		Vemurafenib (PLX4032, RG7204)	3.78		TG100-115
Tyrphostin 9	3.01		Belizatinib (TSR-011)	3.65			VE-822	3		Lapatinib	0.94		A-674563	4.96		LY2857785	2.64		Pacritinib (SB1518)	4.09		MK-5108 (VX-689)	3.01		3-Methyladenine (3-MA)	0.76		PF-00562271	5.25		Rebastinib (DCC-2036)	2.72		VX-11e	5.89		Golvatinib (E7050)	1.6		SKI II	3.13		Oclacitinib	2.18		Purvalanol A	3.68		Pazopanib HCl (GW786034 HCl)
Linifanib (ABT-869)	3		IPA-3	3.62			XMD16-5	3		GNE-0877	0.93		Flavopiridol HCl	4.95		ENMD-2076 L-(+)-Tartaric acid	2.63		TAK-285	3.99		WHI-P154	3		CCT245737	0.75		CCT245737	5.23		URMC-099	2.72		AD80	5.73		Ripasudil (K-115) hydrochloride dihydrate	1.6		GSK1070916	2.91		PF-562271	2.14		TG101209	3.63		TAK-733
Danusertib (PHA-739358)	3		Sorafenib	3.61			PI-3065	2.96		Gilteritinib (ASP2215)	0.93		AT7519	4.91		Defactinib (VS-6063, PF-04554878)	2.6		Lapatinib	3.93		SB216763	2.99		BAY 1217389	0.75		Sorafenib	5.22		LDC000067	2.72		NPS-1034	5.65		AST-1306	1.59		Pexidartinib (PLX3397)	2.9		CFI-400945	2.12		Rebastinib (DCC-2036)	3.62		SU6656
Tyrphostin AG 879	2.99		S49076	3.61			NVP-BSK805 2HCl	2.95		Tandutinib (MLN518)	0.92		TWS119	4.88		BGT226 (NVP-BGT226)	2.58		HER2-Inhibitor-1	3.89		GNF-5	2.99		Triciribine	0.74		Kenpaullone	5.21		Quercetin	2.71		TAK-285	5.27		VE-822	1.58		Pacritinib (SB1518)	2.88		CH5183284 (Debio-1347)	2.11		G-749	3.58		PLX-4720
Gandotinib (LY2784544)	2.97		PF-573228	3.6			AZD3463	2.95		SNS-314 Mesylate	0.91		URMC-099	4.87		Dovitinib (TKI-258, CHIR-258)	2.56		WZ3146	3.8		Golvatinib (E7050)	2.98		PND-1186 (VS-4718)	0.74		PF-573228	5.18		AZ 628	2.69		Purvalanol A	5.05		PP2	1.57		SNS-314 Mesylate	2.76		BX-795	2.07		AST-1306	3.43		FIIN-2
Milciclib (PHA-848125)	2.97		PF-00562271	3.54			Thiazovivin	2.94		VX-11e	0.91		Go6976	4.78		UNC2025	2.55		AD80	3.74		UNC2881	2.96		Akti-1/2	0.74		Sorafenib Tosylate	5.16		OSI-027	2.68		GDC-0084	5.04		Afatinib (BIBW2992) Dimaleate	1.57		Oclacitinib	2.6		BX-912	2		Dabrafenib (GSK2118436)	3.43		Rigosertib (ON-01910)
Crizotinib (PF-02341066)	2.96		GZD824 Dimesylate	3.52			Autophinib	2.92		ZSTK474	0.89		UNC2881	4.73		Reversine	2.54		Aurora A Inhibitor I	3.74		Quercetin	2.95		JNK-IN-8	0.73		PF-477736	5.12		AS-604850	2.63		Silmitasertib (CX-4945)	4.93		PP1	1.56		GSK650394	2.57		Pilaralisib (XL147)	2		Go6976	3.29		Buparlisib (BKM120, NVP-BKM120)
BI-D1870	2.96		PD318088	3.49			CX-6258 HCl	2.9		GSK269962A HCl	0.89		Sennoside B	4.72		AZD1480	2.53		TWS119	3.68		BX-795	2.91		G-749	0.72		FRAX486	5.06		SNS-314 Mesylate	2.62		AZD1480	4.82		CL-387785 (EKI-785)	1.56		XMD16-5	2.56		AT9283	1.94		R406 (free base)	3.16		JNK-IN-8
Myricetin	2.93		Autophinib	3.49			Tozasertib (VX-680, MK-0457)	2.83		GSK180736A (GSK180736)	0.88		MSC2530818	4.68		Sotrastaurin	2.53		BI-D1870	3.67		AT9283	2.89		Kenpaullone	0.72		PRT062607 (P505-15, BIIB057) HCl	5.03		BMS-794833	2.6		SU9516	4.72		AC480 (BMS-599626)	1.55		U0126-EtOH	2.36		PF-00562271	1.9		JNJ-7706621	3.11		SB203580
MK-2461	2.9		Foretinib (GSK1363089)	3.47			GSK2606414	2.83		Radotinib	0.87		VE-822	4.67		Cerdulatinib (PRT062070, PRT2070)	2.53		Omipalisib (GSK2126458, GSK458)	3.65		BAY 11-7082	2.88		GNF-2	0.71		Myricetin	5.01		ZINC00881524 (ROCK inhibitor)	2.6		Pazopanib HCl (GW786034 HCl)	4.66		AZ20	1.54		BFH772	2.3		Tozasertib (VX-680, MK-0457)	1.87		ENMD-2076 L-(+)-Tartaric acid	3.09		Dabrafenib (GSK2118436)
Ensartinib (X-396)	2.83		Defactinib (VS-6063, PF-04554878)	3.47			MLN2480	2.82		CC-115	0.86		CNX-774	4.66		Thiazovivin	2.52		Alisertib (MLN8237)	3.62		Gefitinib (ZD1839)	2.87		Sorafenib	0.71		Purvalanol A	5		WAY-600	2.55		Dorsomorphin 2HCl	4.55		Varlitinib	1.53		PF-00562271	2.29		UNC2250	1.86		Fostamatinib (R788)	3.04		CHIR-124
Pacritinib (SB1518)	2.82		SNS-314 Mesylate	3.42			AS-252424	2.81		Pexidartinib (PLX3397)	0.85		Hesperadin	4.63		Fedratinib (SAR302503, TG101348)	2.52		PLX7904	3.55		NVP-BSK805 2HCl	2.87		GW5074	0.7		G-749	4.93		PRT062607 (P505-15, BIIB057) HCl	2.55		Tyrphostin 9	4.55		TAK-715	1.53		Tyrphostin 9	2.28		CRT0066101	1.83		ENMD-2076	3.04		GDC-0879
Pazopanib HCl (GW786034 HCl)	2.81		TAK-285	3.42			Raf265 derivative	2.77		NPS-1034	0.84		OTS964	4.59		PF-3758309	2.47		Go6976	3.54		BI-78D3	2.84		VS-5584 (SB2343)	0.69		Glabridin	4.83		HER2-Inhibitor-1	2.52		GZD824 Dimesylate	4.46		Brivanib Alaninate (BMS-582664)	1.53		Pilaralisib (XL147)	2.27		NPS-1034	1.81		Butein	2.95		PF-573228
RAF265 (CHIR-265)	2.71		Lifirafenib (BGB-283)	3.41			Pacritinib (SB1518)	2.75		Rigosertib (ON-01910)	0.83		Raf265 derivative	4.58		KW-2449	2.42		BI-847325	3.52		PF-562271	2.82		7,8-Dihydroxyflavone	0.69		GSK180736A (GSK180736)	4.76		Phenformin HCl	2.51		R406	4.41		PIK-III	1.53		SP600125	2.18		Orantinib (TSU-68, SU6668)	1.81		Fedratinib (SAR302503, TG101348)	2.94		Apitolisib (GDC-0980, RG7422)
ZM 447439	2.69		MK-2461	3.39			SNS-314 Mesylate	2.72		LFM-A13	0.83		LY2090314	4.55		SGI-1776 free base	2.41		Entrectinib (RXDX-101)	3.51		Oclacitinib	2.77		GSK621	0.69		GNF-5837	4.68		Orantinib (TSU-68, SU6668)	2.5		Oclacitinib	4.38		AG-1024	1.51		IKK-16 (IKK Inhibitor VII)	2.16		Pacritinib (SB1518)	1.79		Pexidartinib (PLX3397)	2.89		Omipalisib (GSK2126458, GSK458)
Olmutinib (HM61713, BI 1482694)	2.67		Pexidartinib (PLX3397)	3.35			AD80	2.72		GSK2982772	0.83		Flavopiridol (Alvocidib)	4.54		PF-562271	2.41		AST-1306	3.44		Sorafenib	2.74		CYC116	0.68		SU9516	4.67		PF-431396	2.5		PF-573228	4.37		TWS119	1.51		Linsitinib (OSI-906)	2.13		Dacomitinib (PF299804, PF299)	1.76		GW5074	2.79		D 4476
TWS119	2.64		CH5132799	3.27			Chk2 Inhibitor II (BML-277)	2.68		Linsitinib (OSI-906)	0.82		Sorafenib	4.41		Peficitinib (ASP015K, JNJ-54781532)	2.38		AG-1024	3.42		LY2857785	2.74		SC-514	0.68		Foretinib (GSK1363089)	4.66		Cobimetinib (GDC-0973, RG7420)	2.49		OSU-03012 (AR-12)	4.36		SU6656	1.5		TWS119	2.09		AZD5438	1.74		PLX-4720	2.74		AZD5438
AG-490 (Tyrphostin B42)	2.63		Sotrastaurin	3.23			Ensartinib (X-396)	2.67		RO5126766 (CH5126766)	0.82		TAK-901	4.38		AS-252424	2.37		PHA-665752	3.39		AG-1478 (Tyrphostin AG-1478)	2.73		PP1	0.68		Peficitinib (ASP015K, JNJ-54781532)	4.66		BLU-554 (BLU554)	2.49		NVP-BSK805 2HCl	4.26		OTS514 hydrochloride	1.5		GSK429286A	2.09		Gandotinib (LY2784544)	1.73		Semaxanib (SU5416)	2.72		XL147 analogue
TPCA-1	2.63		Merestinib (LY2801653)	3.21			SU6656	2.65		Nazartinib (EGF816, NVS-816)	0.82		Fostamatinib (R788)	4.38		AZD5438	2.32		IMD 0354	3.34		Myricetin	2.72		SNS-032 (BMS-387032)	0.67		Pilaralisib (XL147)	4.64		Vacquinol-1	2.48		GNF-2	4.26		Lapatinib (GW-572016) Ditosylate	1.49		GNF-5837	2.05		G-749	1.7		TAE226 (NVP-TAE226)	2.69		BMS-794833
Aurora A Inhibitor I	2.6		Gandotinib (LY2784544)	3.19			BI-D1870	2.63		CCT137690	0.82		ENMD-2076 L-(+)-Tartaric acid	4.33		CC-292 (AVL-292)	2.29		CYC116	3.24		Pacritinib (SB1518)	2.71		BMS-754807	0.67		IPA-3	4.59		Silmitasertib (CX-4945)	2.46		Hesperadin	4.08		ETP-46464	1.49		Vatalanib (PTK787) 2HCl	2.03		Crizotinib (PF-02341066)	1.69		IKK-16 (IKK Inhibitor VII)	2.66		BI-78D3
Go6976	2.6		Glabridin	3.18			Dovitinib (TKI-258, CHIR-258)	2.59		Ki8751	0.81		Vemurafenib (PLX4032, RG7204)	4.3		Silmitasertib (CX-4945)	2.28		SU6656	3.22		GZD824 Dimesylate	2.71		BI-D1870	0.67		SF2523	4.58		Pelitinib (EKB-569)	2.45		Entrectinib (RXDX-101)	4.04		UNC2881	1.49		Entospletinib (GS-9973)	2		TCS 359	1.69		Tozasertib (VX-680, MK-0457)	2.62		10058-F4
AD80	2.56		Entospletinib (GS-9973)	3.16			CGK 733	2.57		TAK-632	0.81		RO9021	4.3		SNS-314 Mesylate	2.26		VX-11e	3.14		BMS-794833	2.63		10058-F4	0.67		Crizotinib (PF-02341066)	4.57		AMG-900	2.43		Linifanib (ABT-869)	4		A-769662	1.46		TPX-0005	2		Lifirafenib (BGB-283)	1.66		Pacritinib (SB1518)	2.62		Cabozantinib (XL184, BMS-907351)
Momelotinib (CYT387)	2.55		BIO	3.14			CL-387785 (EKI-785)	2.56		PIK-III	0.81		MK-8745	4.28		Aurora A Inhibitor I	2.25		Sotrastaurin	3.02		PF-00562271	2.62		BIO	0.66		TPX-0005	4.57		Icotinib	2.43		SNS-314 Mesylate	3.98		NU6027	1.46		PF-477736	1.99		Vandetanib (ZD6474)	1.64		XMD16-5	2.61		Indirubin
CL-387785 (EKI-785)	2.55		SKI II	3.1			Akti-1/2	2.53		SB203580	0.79		Butein	4.26		Lapatinib	2.25		GNF-5837	2.94		NVP-BHG712	2.62		Dasatinib	0.66		IKK-16 (IKK Inhibitor VII)	4.5		PD184352 (CI-1040)	2.41		Gandotinib (LY2784544)	3.94		BLZ945	1.46		Sitravatinib (MGCD516)	1.87		PF-06447475	1.62		Nintedanib (BIBF 1120)	2.57		Necrosulfonamide
Autophinib	2.53		KW-2449	3.06			Necrosulfonamide	2.42		Regorafenib (BAY 73-4506)	0.79		AS-252424	4.25		VX-11e	2.22		AZD5438	2.92		Belizatinib (TSR-011)	2.61		Dacomitinib (PF299804, PF299)	0.66		TAK-285	4.47		D 4476	2.41		Pexidartinib (PLX3397)	3.92		PH-797804	1.45		MK-2461	1.83		Lapatinib	1.58		Foretinib (GSK1363089)	2.5		PD0325901
IKK-16 (IKK Inhibitor VII)	2.52		GSK2292767	3.05			Radotinib	2.41		Quizartinib (AC220)	0.79		CX-6258 HCl	4.25		Sunitinib	2.21		Sunitinib	2.9		CCT245737	2.58		ETP-46464	0.65		Belizatinib (TSR-011)	4.45		Olmutinib (HM61713, BI 1482694)	2.41		Sorafenib Tosylate	3.91		Pamapimod (R-1503, Ro4402257)	1.45		AZD8835	1.82		PP121	1.58		R406	2.5		H 89 2HCl
PF-431396	2.5		Purvalanol A	3.04			Tie2 kinase inhibitor	2.36		SC1	0.79		BX-912	4.24		Purvalanol A	2.18		Gilteritinib (ASP2215)	2.87		Sorafenib Tosylate	2.56		AG-1024	0.64		RXDX-106 (CEP-40783)	4.45		PD318088	2.4		TG100-115	3.89		SNS-314 Mesylate	1.44		MLN2480	1.75		Kenpaullone	1.58		NVP-BSK805 2HCl	2.46		ZM 447439
GSK2578215A	2.5		PQ 401	3.02			Serabelisib (INK-1117,MLN-1117,TAK-117)	2.36		Cabozantinib (XL184, BMS-907351)	0.78		PF-3758309	4.22		PFK15	2.15		LY333531 HCl	2.85		Purvalanol A	2.56		TG101209	0.64		TPCA-1	4.41		PH-797804	2.4		TAK-901	3.88		PRT-060318 2HCl	1.44		Regorafenib (BAY 73-4506)	1.71		Momelotinib (CYT387)	1.56		FRAX486	2.45		Rebastinib (DCC-2036)
PLX-4720	2.48		BMS-536924	2.98			PF-431396	2.35		PHA-767491	0.78		IPA-3	4.2		CRT0066101	2.15		Icotinib	2.84		Sotrastaurin	2.55		AMG319	0.64		MK-8745	4.36		Palomid 529 (P529)	2.39		Pazopanib	3.85		Dovitinib (TKI-258, CHIR-258)	1.43		PIK-75 HCl	1.7		Palbociclib (PD-0332991) HCl	1.56		Tyrphostin 9	2.45		AMG-900
AZD5438	2.46		SU9516	2.97			GSK2656157	2.32		GSK'872 (GSK2399872A)	0.78		Naquotinib(ASP8273)	4.17		CNX-774	2.14		ENMD-2076	2.83		PP121	2.52		Cabozantinib malate (XL184)	0.63		AZD5438	4.34		IM-12	2.39		STO-609	3.73		Dasatinib	1.43		BMS-536924	1.68		GNF-5837	1.55		PRT-060318 2HCl	2.39		ZM 323881 HCl
Semaxanib (SU5416)	2.4		BGT226 (NVP-BGT226)	2.95			Lifirafenib (BGB-283)	2.3		TG100-115	0.77		VX-11e	4.15		Sunitinib Malate	2.13		UNC2881	2.74		MLN2480	2.52		Tyrphostin AG 1296	0.63		CFI-400945	4.31		Anacardic Acid	2.36		LY2090314	3.68		ZM 336372	1.43		THZ1 2HCl	1.68		AZD8835	1.55		AZD1480	2.3		THZ1 2HCl
GDC-0084	2.4		Entrectinib (RXDX-101)	2.9			BLU-554 (BLU554)	2.28		Silmitasertib (CX-4945)	0.77		Pacritinib (SB1518)	4.13		Sorafenib Tosylate	2.13		PLX-4720	2.73		G-749	2.51		Gilteritinib (ASP2215)	0.63		WZ8040	4.22		NVP-BHG712	2.35		Tozasertib (VX-680, MK-0457)	3.67		CHIR-99021 (CT99021) HCl	1.43		Cerdulatinib (PRT062070, PRT2070)	1.68		Sorafenib	1.48		K03861	2.3		Gilteritinib (ASP2215)
ENMD-2076 L-(+)-Tartaric acid	2.38		Pacritinib (SB1518)	2.89			AT9283	2.15		MGCD-265	0.76		ID-8	4.13		PF-00562271	2.13		SNS-314 Mesylate	2.71		Afatinib (BIBW2992) Dimaleate	2.48		GSK2636771	0.63		BGT226 (NVP-BGT226)	4.2		Asiatic Acid	2.35		Sorafenib	3.63		Duvelisib (IPI-145, INK1197)	1.43		CEP-32496	1.66		ALK-IN-1	1.45		Myricetin	2.23		AS-604850
BIO-acetoxime	2.35		CCT245737	2.89			Ponatinib (AP24534)	2.15		LY3023414	0.76		PF-562271	3.99		LY2090314	2.13		Pilaralisib (XL147)	2.65		Erdafitinib (JNJ-42756493)	2.48		ONO-4059 analogue	0.62		RO9021	4.19		Akti-1/2	2.34		Lifirafenib (BGB-283)	3.33		Peficitinib (ASP015K, JNJ-54781532)	1.43		Dovitinib (TKI258) Lactate	1.58		Defactinib (VS-6063, PF-04554878)	1.45		Tyrphostin AG 879	2.23		AG-1478 (Tyrphostin AG-1478)
Entospletinib (GS-9973)	2.35		PLX-4720	2.88			Gilteritinib (ASP2215)	2.14		PI-103	0.75		Thiazovivin	3.98		PHA-767491	2.12		OSI-420	2.63		ENMD-2076	2.45		AZ 628	0.61		SNS-314 Mesylate	4.19		CHIR-98014	2.34		Tyrphostin AG 1296	3.29		MLN2480	1.42		Reversine	1.53		ENMD-2076 L-(+)-Tartaric acid	1.45		PRT062607 (P505-15, BIIB057) HCl	2.19		URMC-099
PF-562271	2.31		abemaciclib (LY2835219)	2.83			RAF265 (CHIR-265)	2.13		Ulixertinib (BVD-523, VRT752271)	0.75		Aurora A Inhibitor I	3.95		kira6	2.1		MK-8745	2.61		SU6656	2.42		PP2	0.6		Sitravatinib (MGCD516)	4.17		RO9021	2.34		CCT137690	3.22		Bay 11-7085	1.42		CH5183284 (Debio-1347)	1.52		R547	1.43		Quercetin	2.14		Linifanib (ABT-869)
Foretinib (GSK1363089)	2.26		G-749	2.82			LRRK2-IN-1	2.12		OSI-420	0.74		GSK690693	3.95		NVP-BHG712	2.07		Sunitinib Malate	2.58		GW5074	2.41		CHIR-99021 (CT99021) HCl	0.6		Tyrphostin AG 879	4.16		GNF-5837	2.33		CYC116	3.15		Silmitasertib (CX-4945)	1.42		NVP-AEW541	1.51		BGT226 (NVP-BGT226)	1.43		RO9021	2.01		U0126-EtOH
Nintedanib (BIBF 1120)	2.25		Silmitasertib (CX-4945)	2.8			VX-11e	2.1		Lupeol	0.74		7,8-Dihydroxyflavone	3.88		Pexidartinib (PLX3397)	2.07		BMS-536924	2.56		GSK'872 (GSK2399872A)	2.39		HS-173	0.6		ENMD-2076 L-(+)-Tartaric acid	4.1		Merestinib (LY2801653)	2.31		G-749	3.13		CHIR-124	1.41		Brivanib (BMS-540215)	1.5		PHA-767491	1.42		CFI-400945	2.01		PHT-427
Raf265 derivative	2.22		NPS-1034	2.79			DDR1-IN-1	2.1		GSK621	0.72		Afatinib (BIBW2992) Dimaleate	3.86		CYC116	2.06		MK-5108 (VX-689)	2.55		CYC116	2.34		CC-292 (AVL-292)	0.59		VPS34 inhibitor 1 (Compound 19, PIK-III analogue)	4.06		TAK-632	2.29		CX-6258 HCl	3.07		Defactinib (VS-6063, PF-04554878)	1.41		Dorsomorphin 2HCl	1.5		Neratinib (HKI-272)	1.41		Sennoside B	1.98		HMN-214
Entrectinib (RXDX-101)	2.21		Dovitinib (TKI258) Lactate	2.78			PF-562271	2.09		SB415286	0.72		PF-573228	3.83		Varlitinib	2.04		Amlexanox	2.5		BMS-777607	2.33		GDC-0994	0.59		Pyridoxine	4.05		AMG319	2.29		Amlexanox	3.07		Ceritinib (LDK378)	1.4		Varlitinib	1.44		RAF265 (CHIR-265)	1.4		SAR131675	1.97		AZD6482
ENMD-2076	2.2		AZD1480	2.77			GW2580	2.07		Afatinib (BIBW2992) Dimaleate	0.72		BAW2881 (NVP-BAW2881)	3.82		Gandotinib (LY2784544)	2.02		MK-2461	2.41		TWS119	2.32		Tofacitinib (CP-690550,Tasocitinib)	0.59		GSK2256098	3.96		AT13148	2.29		Tyrphostin AG 879	3.04		ZM 306416	1.4		OSI-027	1.4		GSK2292767	1.4		AZD8835	1.96		GDC-0326
Varlitinib	2.18		Go6976	2.74			Glabridin	2.07		PD184352 (CI-1040)	0.71		CC-292 (AVL-292)	3.77		CCT137690	2.01		Gandotinib (LY2784544)	2.41		CNX-2006	2.29		Sitravatinib (MGCD516)	0.58		Ro-3306	3.93		Ki8751	2.27		Pilaralisib (XL147)	3.02		Cerdulatinib (PRT062070, PRT2070)	1.4		Silmitasertib (CX-4945)	1.39		FRAX597	1.37		AZD7762	1.89		OSI-420
SU9516	2.18		IKK-16 (IKK Inhibitor VII)	2.69			Olmutinib (HM61713, BI 1482694)	2.04		AC480 (BMS-599626)	0.7		BI-D1870	3.74		AMG-900	1.99		Pexidartinib (PLX3397)	2.41		TAK-285	2.26		Semaxanib (SU5416)	0.58		Go6976	3.9		MNS (3,4-Methylenedioxy-β-nitrostyrene, MDBN)	2.26		Glabridin	2.93		AT7519 HCl	1.4		CP-673451	1.35		CCT137690	1.36		MGCD-265	1.86		Orantinib (TSU-68, SU6668)
Pazopanib	2.16		OSI-930	2.66			10058-F4	2.03		CNX-774	0.7		Sitravatinib (MGCD516)	3.69		Tyrphostin AG 879	1.97		Momelotinib (CYT387)	2.38		CL-387785 (EKI-785)	2.25		DEL-22379	0.58		Entospletinib (GS-9973)	3.88		CZ415	2.26		Kenpaullone	2.91		Dacomitinib (PF299804, PF299)	1.39		Tyrphostin AG 1296	1.35		CEP-33779	1.35		CGK 733	1.86		Go 6983
Sorafenib Tosylate	2.14		BX-795	2.64			PP121	2.01		Tanzisertib(CC-930)	0.7		BMS-777607	3.61		Shikonin	1.95		NPS-1034	2.37		Icotinib	2.19		PF-06447475	0.58		BMS-536924	3.88		CCT128930	2.25		NVP-BHG712	2.86		Vacquinol-1	1.39		7,8-Dihydroxyflavone	1.34		NVP-BSK805 2HCl	1.34		Sorafenib Tosylate	1.83		GW441756
Taselisib (GDC 0032)	2.11		Dinaciclib (SCH727965)	2.64			BIX 02188	1.98		Sodium Houttuyfonate	0.69		Cerdulatinib (PRT062070, PRT2070)	3.61		ALK-IN-1	1.95		THZ1 2HCl	2.35		KU-55933 (ATM Kinase Inhibitor)	2.17		TAK-733	0.57		Serabelisib (INK-1117,MLN-1117,TAK-117)	3.87		Baricitinib (LY3009104, INCB028050)	2.25		TG101209	2.84		MLN0905	1.39		Tivozanib (AV-951)	1.3		TAK-285	1.33		GNF-5837	1.83		ZM 306416
Regorafenib (BAY 73-4506)	2.09		SU11274	2.62			Sorafenib Tosylate	1.97		LY364947	0.69		GNF-7	3.57		SAR-020106	1.95		Crenolanib (CP-868596)	2.31		Afatinib (BIBW2992)	2.17		Dovitinib (TKI-258, CHIR-258)	0.56		ALK-IN-1	3.85		AG-18	2.24		PD184352 (CI-1040)	2.82		Entospletinib (GS-9973)	1.39		AZD1480	1.3		Merestinib (LY2801653)	1.33		BMS-536924	1.82		CUDC-907
CEP-33779	2.06		ZM 323881 HCl	2.62			Lapatinib	1.97		PQ 401	0.68		Quercetin	3.55		Flavopiridol (Alvocidib)	1.94		AZD8835	2.31		Pictilisib (GDC-0941)	2.14		MLN2480	0.56		SGI-1776 free base	3.81		Dacomitinib (PF299804, PF299)	2.23		Anacardic Acid	2.77		SAR-020106	1.39		PF-573228	1.3		BMS-265246	1.31		CC-292 (AVL-292)	1.81		PP121
CX-6258 HCl	2.05		PF-06447475	2.58			Defactinib (VS-6063, PF-04554878)	1.96		Losmapimod (GW856553X)	0.67		BMS-754807	3.52		R788 (Fostamatinib) Disodium	1.94		OSU-03012 (AR-12)	2.28		TAK-901	2.14		Belizatinib (TSR-011)	0.56		Dovitinib (TKI-258, CHIR-258)	3.72		WYE-354	2.22		Filgotinib (GLPG0634)	2.66		Radotinib	1.39		Baricitinib (LY3009104, INCB028050)	1.3		AZD5363	1.31		Olmutinib (HM61713, BI 1482694)	1.8		AMG-458
Tyrphostin AG 1296	2.03		CRT0066101	2.58			TG100-115	1.95		GDC-0326	0.67		Dinaciclib (SCH727965)	3.51		TWS119	1.92		AEE788 (NVP-AEE788)	2.27		OSI-420	2.12		LFM-A13	0.56		Anacardic Acid	3.72		DDR1-IN-1	2.21		Akti-1/2	2.64		GDC-0326	1.39		Cabozantinib (XL184, BMS-907351)	1.29		TPCA-1	1.27		SGI-1776 free base	1.79		1-Azakenpaullone
7,8-Dihydroxyflavone	2.01		ENMD-2076 L-(+)-Tartaric acid	2.56			KU-55933 (ATM Kinase Inhibitor)	1.94		H 89 2HCl	0.66		(-)-Epigallocatechin Gallate	3.47		BI-D1870	1.92		PHA-680632	2.21		Sunitinib Malate	2.08		Lifirafenib (BGB-283)	0.55		GZD824 Dimesylate	3.71		LY2874455	2.21		GNE-317	2.64		RKI-1447	1.38		IMD 0354	1.28		Serabelisib (INK-1117,MLN-1117,TAK-117)	1.26		IPA-3	1.79		LY294002
Axitinib	2		GSK1070916	2.48			CGP 57380	1.94		GSK2578215A	0.66		Ro-3306	3.43		Milciclib (PHA-848125)	1.9		CGI1746	2.2		Lorlatinib?(PF-6463922)	2.07		Barasertib (AZD1152-HQPA)	0.55		ENMD-2076	3.7		HS-173	2.2		NU6027	2.6		Lenvatinib (E7080)	1.38		TAK-285	1.26		Omipalisib (GSK2126458, GSK458)	1.24		Sorafenib	1.77		Daphnetin
Fostamatinib (R788)	1.98		PF-3758309	2.46			Myricetin	1.94		GDC-0349	0.66		GDC-0623	3.41		Flavopiridol HCl	1.89		Erlotinib	2.19		FRAX486	2.05		AZD1480	0.55		OSI-930	3.68		MK-2461	2.19		SKI II	2.57		AR-A014418	1.38		Akti-1/2	1.26		Tyrphostin AG 1296	1.24		1-Azakenpaullone	1.76		PF-04691502
CP-724714	1.96		UNC2881	2.44			ENMD-2076	1.93		ZM 447439	0.65		FRAX486	3.38		VE-822	1.88		Kenpaullone	2.16		SKLB1002	2.02		R406 (free base)	0.55		NCB-0846	3.63		Decernotinib (VX-509)	2.18		Go6976	2.57		CCT196969	1.38		ZM 323881 HCl	1.25		Volasertib (BI 6727)	1.23		Linifanib (ABT-869)	1.72		VX-11e
Omipalisib (GSK2126458, GSK458)	1.94		TIC10 Analogue	2.43			TAK-285	1.92		Y-27632 2HCl	0.65		PRT062607 (P505-15, BIIB057) HCl	3.33		AZD2858	1.87		CFI-400945	2.15		Tyrphostin 9	2.01		Omipalisib (GSK2126458, GSK458)	0.55		Orantinib (TSU-68, SU6668)	3.61		FLLL32	2.18		BI 2536	2.55		PI-103	1.37		Dovitinib (TKI-258) Dilactic Acid	1.22		Ulixertinib (BVD-523, VRT752271)	1.23		Crizotinib (PF-02341066)	1.7		Linsitinib (OSI-906)
CFI-400945	1.94		Gilteritinib (ASP2215)	2.42			NPS-1034	1.91		Triciribine	0.65		AR-A014418	3.27		MK-2461	1.85		CEP-33779	2.12		SU5402	1.99		GDC-0623	0.54		CC-292 (AVL-292)	3.59		Buparlisib (BKM120, NVP-BKM120)	2.16		PF-562271	2.55		AT13148	1.37		PP1	1.22		Dabrafenib (GSK2118436)	1.21		AZ 960	1.7		PP1
AZD4547	1.93		Afuresertib (GSK2110183)	2.36			WYE-354	1.9		HMN-214	0.64		CGK 733	3.26		SU9516	1.85		Glabridin	2.12		JNK-IN-8	1.99		Linifanib (ABT-869)	0.54		Bakuchiol	3.47		GSK180736A (GSK180736)	2.16		Volasertib (BI 6727)	2.49		LY3023414	1.37		CHIR-99021 (CT99021)	1.2		PF-573228	1.2		Flavopiridol HCl	1.67		PH-797804
Ro-3306	1.93		SF2523	2.36			Gandotinib (LY2784544)	1.89		PIK-93	0.63		Merestinib (LY2801653)	3.24		Belizatinib (TSR-011)	1.84		Ceritinib (LDK378)	2.1		CRT0066101	1.98		PD184352 (CI-1040)	0.54		MSC2530818	3.46		Zotarolimus(ABT-578)	2.14		OSI-930	2.48		CGI1746	1.36		CFI-400945	1.2		CAY10505	1.18		Raf265 derivative	1.67		AR-A014418
PHA-665752	1.92		AZD5438	2.34			ENMD-2076 L-(+)-Tartaric acid	1.86		Y-39983 HCl	0.63		Sotrastaurin	3.2		Dabrafenib (GSK2118436)	1.84		CP-673451	2.09		GSK2269557	1.97		Flavopiridol HCl	0.54		WZ3146	3.38		Entospletinib (GS-9973)	2.14		Pictilisib (GDC-0941)	2.44		Cabozantinib malate (XL184)	1.35		ZM 447439	1.19		Fostamatinib (R788)	1.18		GNF-2	1.67		PP2
PLX7904	1.92		BX-912	2.32			BX-795	1.85		VPS34 inhibitor 1 (Compound 19, PIK-III analogue)	0.63		Indirubin	3.18		Lifirafenib (BGB-283)	1.8		Sorafenib Tosylate	2.03		Go6976	1.96		Apitolisib (GDC-0980, RG7422)	0.53		Tyrphostin 9	3.34		PND-1186 (VS-4718)	2.14		Zotarolimus(ABT-578)	2.43		VX-11e	1.35		PD318088	1.18		ZINC00881524 (ROCK inhibitor)	1.18		ZM 447439	1.66		Kenpaullone
YM201636	1.9		Miransertib (ARQ 092) HCl	2.32			BAY-61-3606	1.83		Pazopanib HCl (GW786034 HCl)	0.62		P276-00	3.16		AG-490 (Tyrphostin B42)	1.78		Linifanib (ABT-869)	2.02		1-Azakenpaullone	1.96		AS-604850	0.53		Ensartinib (X-396)	3.28		CNX-774	2.13		Defactinib (VS-6063, PF-04554878)	2.42		Honokiol	1.34		AMG-458	1.14		TPX-0005	1.17		RAF265 (CHIR-265)	1.63		SB216763
Neratinib (HKI-272)	1.9		7,8-Dihydroxyflavone	2.3			LY2857785	1.83		GNF-5	0.62		Tyrphostin 9	3.15		NVP-BSK805 2HCl	1.78		CGP 57380	2.02		CX-6258 HCl	1.96		Binimetinib (MEK162, ARRY-162, ARRY-438162)	0.53		Momelotinib (CYT387)	3.27		Fedratinib (SAR302503, TG101348)	2.1		AZD5438	2.38		PF-3758309	1.34		Go6976	1.14		APTSTAT3-9R	1.17		CNX-774	1.63		VS-5584 (SB2343)
Pexidartinib (PLX3397)	1.9		HS-173	2.3			Tofacitinib (CP-690550,Tasocitinib)	1.82		Daphnetin	0.62		ENMD-2076	2.99		Y-39983 HCl	1.78		Belizatinib (TSR-011)	2.02		TPCA-1	1.95		Bakuchiol	0.52		GNF-2	3.23		SB415286	2.1		Dacomitinib (PF299804, PF299)	2.36		DDR1-IN-1	1.34		PP2	1.13		BLZ945	1.16		JNK-IN-8	1.62		PD184352 (CI-1040)
Tivozanib (AV-951)	1.87		A-674563	2.26			PIK-III	1.79		Dasatinib	0.61		G-749	2.99		Entospletinib (GS-9973)	1.76		Dovitinib (TKI-258, CHIR-258)	2.01		GW441756	1.92		GSK1070916	0.51		TG101209	3.19		LY333531 HCl	2.1		CH5183284 (Debio-1347)	2.34		RO5126766 (CH5126766)	1.34		Honokiol	1.12		Milciclib (PHA-848125)	1.14		CX-6258 HCl	1.61		MK-2461
AZ191	1.86		NU7026	2.24			Pimasertib (AS-703026)	1.79		ZM 323881 HCl	0.61		CCT245737	2.93		PRT-060318 2HCl	1.75		SU9516	2.01		INK 128 (MLN0128)	1.9		Autophinib	0.51		Pelitinib (EKB-569)	3.13		TG101209	2.09		PF-00562271	2.27		K03861	1.34		CX-6258 HCl	1.12		CH5132799	1.13		CYC116	1.58		KD025 (SLx-2119)
BMS-754807	1.85		IMD 0354	2.23			AZ191	1.77		RXDX-106 (CEP-40783)	0.61		NT157	2.93		10058-F4	1.74		APTSTAT3-9R	2		AZD5363	1.89		MGCD-265	0.51		GSK'872 (GSK2399872A)	3.11		WP1066	2.09		PLX-4720	2.26		AS-604850	1.33		R788 (Fostamatinib) Disodium	1.12		A-674563	1.12		CCT245737	1.58		GSK461364
BMS-794833	1.82		Akti-1/2	2.23			Tivozanib (AV-951)	1.76		Imatinib Mesylate (STI571)	0.6		Afatinib (BIBW2992)	2.91		FIIN-2	1.74		ZM 447439	1.98		Lifirafenib (BGB-283)	1.85		Golvatinib (E7050)	0.51		CNX-774	3.1		Go6976	2.09		PF-431396	2.26		Dovitinib (TKI-258) Dilactic Acid	1.33		PFK15	1.12		Honokiol	1.09		SNS-314 Mesylate	1.48		Ki8751
NVP-BHG712	1.82		GSK2636771	2.18			Belizatinib (TSR-011)	1.75		TG003	0.6		AZD8835	2.91		Kenpaullone	1.74		AZD1080	1.95		IPA-3	1.83		Voxtalisib (SAR245409, XL765) Analogue	0.5		SKI II	3.09		PRT-060318 2HCl	2.09		AZD5363	2.25		AZD1080	1.33		SB203580	1.11		DEL-22379	1.09		AZD5438	1.45		AT7867
MK-5108 (VX-689)	1.81		Pilaralisib (XL147)	2.16			CYC116	1.74		TCS 359	0.6		AZD1480	2.85		JNJ-7706621	1.73		ENMD-2076 L-(+)-Tartaric acid	1.94		Butein	1.83		TIC10 Analogue	0.5		GW5074	3.09		PHT-427	2.08		PD318088	2.2		Uprosertib (GSK2141795)	1.33		Doramapimod (BIRB 796)	1.11		BMS-536924	1.08		R788 (Fostamatinib) Disodium	1.43		AICAR (Acadesine)
PF-00562271	1.79		GNF-7	2.15			1-Azakenpaullone	1.72		JNJ-7706621	0.59		GSK1070916	2.81		DDR1-IN-1	1.73		PF-06447475	1.94		LY2603618	1.82		KN-62	0.5		Ki8751	3.07		KN-93 Phosphate	2.05		KN-93 Phosphate	2.19		WH-4-023	1.33		Hesperadin	1.11		GSK269962A HCl	1.07		Flavopiridol (Alvocidib)	1.4		SB590885
GNE-317	1.79		TAK-632	2.13			PF-00562271	1.71		TWS119	0.59		Silmitasertib (CX-4945)	2.7		A-769662	1.72		VE-822	1.85		GNE-9605	1.82		Carbazochrome	0.5		CZ415	3.06		GSK2334470	2.04		U0126-EtOH	2.17		JNJ-38877605	1.32		XL147 analogue	1.09		EAI045	1.06		10058-F4	1.39		AT7519 HCl
TAK-285	1.78		Afatinib (BIBW2992) Dimaleate	2.11			Pazopanib HCl (GW786034 HCl)	1.7		G-749	0.59		SNS-314 Mesylate	2.61		UNC2881	1.72		PIK-75 HCl	1.85		Glabridin	1.81		Fostamatinib (R788)	0.49		NVP-BSK805 2HCl	3.04		TWS119	2.04		Cabozantinib (XL184, BMS-907351)	2.17		MK-8745	1.32		HER2-Inhibitor-1	1.08		Nazartinib (EGF816, NVS-816)	1.06		Danusertib (PHA-739358)	1.38		AZD3463
SB590885	1.77		XL147 analogue	2.11			Dacomitinib (PF299804, PF299)	1.7		DDR1-IN-1	0.59		CYC116	2.6		RO9021	1.71		NVP-AEW541	1.84		H 89 2HCl	1.8		R788 (Fostamatinib) Disodium	0.49		Akti-1/2	3.04		FRAX486	2.04		GNE-9605	2.09		Bafetinib (INNO-406)	1.32		Piceatannol	1.07		Vacquinol-1	1.06		VX-11e	1.38		Zotarolimus(ABT-578)
JNK-IN-8	1.77		AMG319	2.1			PD173955	1.7		A66	0.59		AST-1306	2.59		CHIR-99021 (CT99021)	1.7		BAY 1217389	1.84		Rociletinib (CO-1686, AVL-301)	1.8		JNJ-7706621	0.49		CGK 733	3.03		Lifirafenib (BGB-283)	2.04		OTS514 hydrochloride	2.08		Tyrphostin AG 1296	1.32		Gilteritinib (ASP2215)	1.07		HTH-01-015	1.06		Rociletinib (CO-1686, AVL-301)	1.38		DDR1-IN-1
BI-847325	1.75		UNC2250	2.08			Foretinib (GSK1363089)	1.69		WZ4002	0.58		Dorsomorphin 2HCl	2.59		CHIR-99021 (CT99021) HCl	1.69		Autophinib	1.82		Pexmetinib (ARRY-614)	1.8		TG100-115	0.49		Obacunone	3		Sotrastaurin	2.03		CCT128930	2.06		LY294002	1.31		DEL-22379	1.06		CL-387785 (EKI-785)	1.06		Cabozantinib (XL184, BMS-907351)	1.37		Ulixertinib (BVD-523, VRT752271)
Brivanib Alaninate (BMS-582664)	1.74		Dovitinib (TKI-258) Dilactic Acid	2.07			NU7026	1.69		AZD2858	0.58		BGT226 (NVP-BGT226)	2.59		NU6027	1.67		Oclacitinib	1.81		SNS-314 Mesylate	1.79		Rociletinib (CO-1686, AVL-301)	0.49		Senexin A	2.96		Ulixertinib (BVD-523, VRT752271)	2.03		Brivanib Alaninate (BMS-582664)	2.03		AZD2858	1.31		Flavopiridol HCl	1.03		TG101209	1.05		GNE-9605	1.35		Merestinib (LY2801653)
LDN-214117	1.74		HER2-Inhibitor-1	2.06			Quercetin	1.68		OTS514 hydrochloride	0.58		Gilteritinib (ASP2215)	2.59		Amcasertib (BBI503)	1.66		GSK1059615	1.76		Lapatinib	1.79		GSK2656157	0.48		NVP-BHG712	2.93		Brivanib Alaninate (BMS-582664)	2.01		AZ191	2		HER2-Inhibitor-1	1.31		CHIR-99021 (CT99021) HCl	1.03		OSI-027	1.05		Serabelisib (INK-1117,MLN-1117,TAK-117)	1.33		CHIR-98014
CGP 57380	1.74		Dovitinib (TKI-258, CHIR-258)	2.05			Pazopanib	1.67		OSI-930	0.57		CRT0066101	2.58		Uprosertib (GSK2141795)	1.66		Nintedanib (BIBF 1120)	1.74		BMS-345541	1.79		Nilotinib (AMN-107)	0.48		UNC2250	2.9		Dabrafenib (GSK2118436)	2.01		Pexmetinib (ARRY-614)	2		Go 6983	1.29		BAY-61-3606	1.03		DDR1-IN-1	1.05		CCT137690	1.3		Dinaciclib (SCH727965)
Fedratinib (SAR302503, TG101348)	1.71		BLZ945	2.05			ZM 39923 HCl	1.63		GSK1904529A	0.56		PIK-III	2.55		Akti-1/2	1.65		CNX-774	1.74		CFI-400945	1.77		WZ4002	0.48		ZINC00881524 (ROCK inhibitor)	2.89		TG100-115	2.01		BAW2881 (NVP-BAW2881)	1.99		Zotarolimus(ABT-578)	1.29		TDZD-8	1.02		Chk2 Inhibitor II (BML-277)	1.05		Glabridin	1.29		Lifirafenib (BGB-283)
Brivanib (BMS-540215)	1.69		DASA-58	1.98			PD184352 (CI-1040)	1.62		GSK461364	0.56		BMS-265246	2.54		TAK-285	1.64		PF-477736	1.73		WZ4002	1.75		AZD5438	0.48		Tanzisertib(CC-930)	2.88		Omipalisib (GSK2126458, GSK458)	2.01		D 4476	1.95		Merestinib (LY2801653)	1.29		Neratinib (HKI-272)	1.02		Naquotinib(ASP8273)	1.05		NPS-1034	1.29		BAY 1217389
10058-F4	1.69		BMS-777607	1.95			MK-2461	1.59		FIIN-2	0.56		SB203580	2.49		DEL-22379	1.64		AMG-900	1.72		Akti-1/2	1.75		RO5126766 (CH5126766)	0.47		BMS-794833	2.83		UNC2881	2		Belizatinib (TSR-011)	1.95		Genistein	1.28		1-Azakenpaullone	1		Torkinib (PP242)	1.04		GDC-0084	1.29		Lapatinib (GW-572016) Ditosylate
Hesperadin	1.67		ASP3026	1.86			A66	1.59		LDC000067	0.56		GNF-5837	2.49		Olmutinib (HM61713, BI 1482694)	1.61		Tofacitinib (CP-690550) Citrate	1.71		Tyrphostin AG 879	1.74		SF2523	0.47		PF-06273340	2.82		Tivozanib (AV-951)	1.99		Chk2 Inhibitor II (BML-277)	1.95		TG101209	1.28		Afatinib (BIBW2992) Dimaleate	1		GSK1838705A	1.03		Lapatinib	1.28		GDC-0623
1-Azakenpaullone	1.67		LDC1267	1.86			Crizotinib (PF-02341066)	1.58		AZ191	0.56		TPCA-1	2.46		JNK-IN-8	1.6		Linsitinib (OSI-906)	1.68		IKK-16 (IKK Inhibitor VII)	1.72		AG-490 (Tyrphostin B42)	0.47		NPS-1034	2.8		ID-8	1.99		VPS34-IN1	1.94		Ulixertinib (BVD-523, VRT752271)	1.28		INK 128 (MLN0128)	0.99		LFM-A13	1.03		OSI-930	1.27		BI-D1870
AMG-900	1.65		Chk2 Inhibitor II (BML-277)	1.86			CCT137690	1.57		BFH772	0.56		UNC2025	2.44		BMS-794833	1.58		Akti-1/2	1.67		NPS-1034	1.72		Rebastinib (DCC-2036)	0.47		BI-847325	2.8		GDC-0994	1.99		Merestinib (LY2801653)	1.94		SNS-032 (BMS-387032)	1.28		KW-2449	0.98		Losmapimod (GW856553X)	1.02		NU6027	1.27		Olmutinib (HM61713, BI 1482694)
Sorafenib	1.65		DDR1-IN-1	1.85			Silmitasertib (CX-4945)	1.54		Apitolisib (GDC-0980, RG7422)	0.56		KU-55933 (ATM Kinase Inhibitor)	2.44		CX-6258 HCl	1.58		VE-821	1.65		Sunitinib	1.72		NVP-BVU972	0.47		S49076	2.79		Ceritinib (LDK378)	1.94		AZD7762	1.93		SGX-523	1.28		SGI-1776 free base	0.98		XMD16-5	1.01		Pilaralisib (XL147)	1.26		Binimetinib (MEK162, ARRY-162, ARRY-438162)
VE-821	1.64		NMS-P937 (NMS1286937)	1.85			TWS119	1.53		Pelitinib (EKB-569)	0.55		LY333531 HCl	2.41		ZM 323881 HCl	1.56		PP2	1.64		Imatinib (STI571)	1.69		SB590885	0.46		Lifirafenib (BGB-283)	2.71		LY3023414	1.94		NVP-BVU972	1.91		TG100-115	1.27		SC-514	0.98		BI-847325	1.01		Gandotinib (LY2784544)	1.25		PQ 401
Defactinib (VS-6063, PF-04554878)	1.64		U0126-EtOH	1.84			TAE226 (NVP-TAE226)	1.53		Olmutinib (HM61713, BI 1482694)	0.55		SB202190 (FHPI)	2.36		NPS-1034	1.55		Ulixertinib (BVD-523, VRT752271)	1.63		Vandetanib (ZD6474)	1.67		ZM 306416	0.46		CEP-33779	2.68		Varlitinib	1.92		Temsirolimus (CCI-779, NSC 683864)	1.91		Rigosertib (ON-01910)	1.27		DDR1-IN-1	0.98		R406 (free base)	1		Anacardic Acid	1.19		PF-431396
Cabozantinib (XL184, BMS-907351)	1.63		AZD1080	1.84			CFI-400945	1.53		HER2-Inhibitor-1	0.55		R547	2.35		CAY10505	1.54		CP-724714	1.61		Gilteritinib (ASP2215)	1.66		VE-822	0.46		ML-7 HCl	2.58		SC1	1.92		Raf265 derivative	1.86		GW441756	1.27		Defactinib (VS-6063, PF-04554878)	0.96		A66	1		CHIR-99021 (CT99021) HCl	1.19		AEE788 (NVP-AEE788)
BI 2536	1.63		AZ 960	1.83			GSK2269557	1.53		NU7026	0.55		HER2-Inhibitor-1	2.31		Entrectinib (RXDX-101)	1.51		Pazopanib HCl (GW786034 HCl)	1.56		Milciclib (PHA-848125)	1.65		Bafetinib (INNO-406)	0.46		Silmitasertib (CX-4945)	2.54		GNE-0877	1.92		Fedratinib (SAR302503, TG101348)	1.83		GNE-0877	1.27		AG-1478 (Tyrphostin AG-1478)	0.95		(-)-Epigallocatechin Gallate	1		FIIN-2	1.17		Flavopiridol HCl
OSI-420	1.63		LDC000067	1.83			Sorafenib	1.53		Cerdulatinib (PRT062070, PRT2070)	0.55		Baricitinib (LY3009104, INCB028050)	2.29		AG-1024	1.5		CHIR-99021 (CT99021) HCl	1.56		Dovitinib (TKI-258, CHIR-258)	1.63		CCT196969	0.46		Fedratinib (SAR302503, TG101348)	2.51		Irbinitinib (ARRY-380, ONT-380)	1.92		WZ3146	1.82		ID-8	1.27		Decernotinib (VX-509)	0.95		BAY 1217389	1		Entospletinib (GS-9973)	1.17		GNF-7
ID-8	1.63		AG-1478 (Tyrphostin AG-1478)	1.82			PIK-93	1.52		PF-06273340	0.55		Linifanib (ABT-869)	2.29		XL019	1.5		Poziotinib (HM781-36B)	1.56		TG101209	1.61		PD318088	0.46		GSK2982772	2.47		BX-795	1.91		Rapamycin (Sirolimus)	1.82		Reversine	1.27		UNC2025	0.95		STO-609	1		Oclacitinib	1.16		CHIR-99021 (CT99021)
Pilaralisib (XL147)	1.63		CCT196969	1.82			PFK15	1.49		GSK429286A	0.54		Tyrphostin AG 879	2.28		OTS514 hydrochloride	1.5		Sorafenib	1.52		BI-D1870	1.58		PFK15	0.46		PD318088	2.46		Flavopiridol HCl	1.91		Indirubin	1.8		PF-562271	1.26		Autophinib	0.94		TAK-901	0.99		GSK2256098	1.15		Ruxolitinib (INCB018424)
SB203580	1.61		TWS119	1.81			GSK269962A HCl	1.47		AR-A014418	0.54		AZD5363	2.27		Tozasertib (VX-680, MK-0457)	1.49		Piceatannol	1.51		(-)-Epigallocatechin Gallate	1.57		DASA-58	0.46		BAY-61-3606	2.44		CEP-32496	1.91		PLX7904	1.8		Binimetinib (MEK162, ARRY-162, ARRY-438162)	1.26		PI-103	0.94		Amlexanox	0.99		Akti-1/2	1.15		BX-795
PIK-75 HCl	1.6		Semaxanib (SU5416)	1.81			LFM-A13	1.47		CAY10505	0.53		SF2523	2.26		Pelitinib (EKB-569)	1.49		kira6	1.51		AZ191	1.57		TPCA-1	0.45		Cabozantinib (XL184, BMS-907351)	2.44		Telatinib	1.9		Nintedanib (BIBF 1120)	1.75		PF-431396	1.26		Foretinib (GSK1363089)	0.93		PRT062607 (P505-15, BIIB057) HCl	0.99		Ibrutinib (PCI-32765)	1.12		A66
Purvalanol A	1.58		ENMD-2076	1.8			Imatinib (STI571)	1.47		10058-F4	0.53		Palbociclib (PD-0332991) HCl	2.26		AR-A014418	1.49		Naquotinib(ASP8273)	1.51		7,8-Dihydroxyflavone	1.55		AZ20	0.45		AG-1024	2.42		G-749	1.9		Ulixertinib (BVD-523, VRT752271)	1.73		Baricitinib (LY3009104, INCB028050)	1.26		PD184352 (CI-1040)	0.93		WYE-125132 (WYE-132)	0.98		PD184352 (CI-1040)	1.09		PIK-294
G-749	1.56		Cerdulatinib (PRT062070, PRT2070)	1.8			PLX-4720	1.45		Bosutinib (SKI-606)	0.52		VPS34 inhibitor 1 (Compound 19, PIK-III analogue)	2.25		AZ191	1.48		Cabozantinib (XL184, BMS-907351)	1.5		ZINC00881524 (ROCK inhibitor)	1.55		Icotinib	0.45		U0126-EtOH	2.41		ETP-46464	1.9		Palbociclib (PD-0332991) HCl	1.73		LDC4297 (LDC044297)	1.26		Crenolanib (CP-868596)	0.93		GSK2256098	0.98		CHIR-99021 (CT99021)	1.08		HS-173
NVP-BSK805 2HCl	1.55		Hydroxyfasudil (HA-1100) HCl	1.8			Chrysophanic Acid	1.45		AICAR (Acadesine)	0.52		BI-78D3	2.21		Ruxolitinib (INCB018424)	1.47		U0126-EtOH	1.48		GSK621	1.54		GZD824 Dimesylate	0.45		OSU-03012 (AR-12)	2.4		3-Methyladenine (3-MA)	1.89		MK-5108 (VX-689)	1.72		Pazopanib HCl (GW786034 HCl)	1.25		TPCA-1	0.93		SC1	0.97		Autophinib	1.07		Ripasudil (K-115) hydrochloride dihydrate
Dabrafenib (GSK2118436)	1.54		Uprosertib (GSK2141795)	1.78			KW-2449	1.43		JNK Inhibitor IX	0.52		DEL-22379	2.18		PRT062607 (P505-15, BIIB057) HCl	1.47		PP1	1.47		kira6	1.52		TCS 359	0.45		GSK2606414	2.35		FRAX597	1.89		Everolimus (RAD001)	1.72		TAE226 (NVP-TAE226)	1.25		RO5126766 (CH5126766)	0.93		AMG-900	0.96		SKI II	1.06		Hesperadin
Roscovitine (Seliciclib,CYC202)	1.5		GSK2269557	1.76			Crenolanib (CP-868596)	1.43		PIK-75 HCl	0.52		Oclacitinib	2.09		LDC4297 (LDC044297)	1.47		Gefitinib (ZD1839)	1.46		GSK2256098	1.49		LDC1267	0.45		Naquotinib(ASP8273)	2.34		CYC116	1.88		Nazartinib (EGF816, NVS-816)	1.72		RO9021	1.25		JNK-IN-8	0.92		Pazopanib	0.96		AZD2858	1.05		Cabozantinib malate (XL184)
Indirubin	1.5		GNF-2	1.75			GNE-317	1.43		BLU9931	0.52		Torin 2	2.07		Semaxanib (SU5416)	1.45		OSI-930	1.45		RKI-1447	1.48		GSK2982772	0.45		LY2603618	2.33		PHA-767491	1.88		Crizotinib (PF-02341066)	1.69		NPS-1034	1.25		WHI-P154	0.92		7,8-Dihydroxyflavone	0.96		RN486	1.04		PHA-793887
BGT226 (NVP-BGT226)	1.5		GSK583	1.74			GW441756	1.42		SNS-032 (BMS-387032)	0.5		SP600125	2.06		PD318088	1.44		PD184352 (CI-1040)	1.41		abemaciclib (LY2835219)	1.47		PHA-793887	0.45		A-674563	2.3		A-674563	1.88		Refametinib (RDEA119, Bay 86-9766)	1.69		XMD8-92	1.24		NU6027	0.91		OTS964	0.96		SC1	1.04		RO5126766 (CH5126766)
abemaciclib (LY2835219)	1.5		A-769662	1.74			NCB-0846	1.42		AG-1478 (Tyrphostin AG-1478)	0.5		VPS34-IN1	2.06		GW441756	1.44		(-)-Epigallocatechin Gallate	1.4		SF2523	1.47		TWS119	0.45		PD184352 (CI-1040)	2.25		AR-A014418	1.87		CCT196969	1.69		PIK-75 HCl	1.24		MK-8776 (SCH 900776)	0.91		Cabozantinib (XL184, BMS-907351)	0.96		VE-821	1.04		NVP-BVU972
AG-1478 (Tyrphostin AG-1478)	1.49		Sunitinib	1.72			Ro-3306	1.41		AT13148	0.5		Dovitinib (TKI258) Lactate	2.06		SB415286	1.43		Flavopiridol (Alvocidib)	1.37		BIX 02189	1.46		WAY-600	0.45		(-)-Epigallocatechin Gallate	2.23		Pexidartinib (PLX3397)	1.87		GNF-5837	1.66		Palomid 529 (P529)	1.23		Ulixertinib (BVD-523, VRT752271)	0.91		A-769662	0.95		TAK-285	1.03		CH5132799
Senexin A	1.49		Crizotinib (PF-02341066)	1.71			Butein	1.41		AD80	0.5		Regorafenib (BAY 73-4506)	2.04		BAW2881 (NVP-BAW2881)	1.43		Tideglusib	1.37		VPS34 inhibitor 1 (Compound 19, PIK-III analogue)	1.46		CCT128930	0.45		Ulixertinib (BVD-523, VRT752271)	2.18		JNK-IN-8	1.86		Dinaciclib (SCH727965)	1.64		PD0325901	1.23		CL-387785 (EKI-785)	0.9		PI-3065	0.95		BMS-754807	1.02		CZC24832
GNF-2	1.48		Losmapimod (GW856553X)	1.71			Nazartinib (EGF816, NVS-816)	1.4		Lapatinib (GW-572016) Ditosylate	0.49		PLX7904	2.04		WZ3146	1.42		VS-5584 (SB2343)	1.29		TPX-0005	1.46		PF-04691502	0.45		Thiazovivin	2.17		Bafetinib (INNO-406)	1.86		PI-103	1.6		TCS 359	1.23		AG-1024	0.9		K03861	0.95		Entrectinib (RXDX-101)	1.01		JNJ-7706621
BI-78D3	1.48		Vacquinol-1	1.71			PF-573228	1.39		BIX 02189	0.49		Reversine	2.02		Autophinib	1.42		BIO	1.25		TGR-1202	1.45		Purvalanol A	0.45		Merestinib (LY2801653)	2.17		Trapidil	1.86		LFM-A13	1.6		CCT245737	1.23		FIIN-2	0.9		AMG319	0.95		LDC1267	0.98		BMS-754807
SU5402	1.48		FRAX486	1.71			Linifanib (ABT-869)	1.34		YM201636	0.49		Crenolanib (CP-868596)	1.96		JNJ-38877605	1.41		Pazopanib	1.25		CC-292 (AVL-292)	1.44		NU6027	0.44		TWS119	2.13		HMN-214	1.85		Masitinib (AB1010)	1.59		GSK1838705A	1.22		Icotinib	0.89		AG-1478 (Tyrphostin AG-1478)	0.94		NT157	0.97		BIX 02189
Barasertib (AZD1152-HQPA)	1.47		BAY 1217389	1.7			GDC-0623	1.31		SU9516	0.49		SU6656	1.95		UNC2250	1.41		Honokiol	1.21		BMS-536924	1.43		GW441756	0.44		LY2857785	2.13		Momelotinib (CYT387)	1.85		PP121	1.57		PF-543	1.22		PD173074	0.87		D 4476	0.94		AG-1024	0.94		A-674563
WHI-P154	1.47		Danusertib (PHA-739358)	1.69			CC-115	1.31		R406 (free base)	0.48		KD025 (SLx-2119)	1.95		Torin 2	1.41		Tofacitinib (CP-690550,Tasocitinib)	1.17		PP1	1.43		GSK2334470	0.44		Neratinib (HKI-272)	2.11		TG003	1.85		CH5132799	1.56		XL019	1.22		AZD3463	0.87		CZC24832	0.93		Ceritinib (LDK378)	0.94		Amuvatinib (MP-470)
SU11274	1.44		JNK-IN-8	1.69			YM201636	1.27		D 4476	0.48		TG003	1.92		Go 6983	1.4		Afatinib (BIBW2992) Dimaleate	1.17		GNF-7	1.43		Lorlatinib?(PF-6463922)	0.44		LDC1267	2.08		Pacritinib (SB1518)	1.85		AG-1024	1.56		Berbamine (dihydrochloride)	1.22		Chk2 Inhibitor II (BML-277)	0.87		KN-93 Phosphate	0.92		CGP 57380	0.93		SGI-7079
FIIN-2	1.43		GSK621	1.69			NVP-BHG712	1.25		Doramapimod (BIRB 796)	0.47		WZ3146	1.91		CEP-33779	1.39		SP600125	1.16		Chk2 Inhibitor II (BML-277)	1.43		Linsitinib (OSI-906)	0.44		IPI-549	2.08		Erdafitinib (JNJ-42756493)	1.85		Torkinib (PP242)	1.53		BFH772	1.22		PQ 401	0.87		CNX-774	0.92		Nazartinib (EGF816, NVS-816)	0.93		Radotinib
Lapatinib (GW-572016) Ditosylate	1.42		R406 (free base)	1.68			IC261	1.24		Neratinib (HKI-272)	0.47		eFT-508 (eFT508)	1.91		Honokiol	1.38		XL147 analogue	1.15		Olmutinib (HM61713, BI 1482694)	1.38		PH-797804	0.44		APS-2-79 HCl	2.07		NCB-0846	1.84		Rociletinib (CO-1686, AVL-301)	1.53		PI-3065	1.22		AZD7762	0.86		LY2228820	0.92		NVP-BHG712	0.92		TPCA-1
VE-822	1.4		MK-5108 (VX-689)	1.68			BLU9931	1.22		GSK1070916	0.47		Orantinib (TSU-68, SU6668)	1.9		LFM-A13	1.38		Danusertib (PHA-739358)	1.14		OTS514 hydrochloride	1.38		A-769662	0.44		Erdafitinib (JNJ-42756493)	2.05		Crenolanib (CP-868596)	1.84		AZD2858	1.53		PF-4989216	1.22		G-749	0.86		GNF-2	0.91		Saracatinib (AZD0530)	0.9		Semaxanib (SU5416)
SB202190 (FHPI)	1.39		Cobimetinib (GDC-0973, RG7420)	1.67			Pamapimod (R-1503, Ro4402257)	1.21		GNE-317	0.47		Omipalisib (GSK2126458, GSK458)	1.9		PQ 401	1.37		Afatinib (BIBW2992)	1.11		UNC2250	1.38		Uprosertib (GSK2141795)	0.44		1-Azakenpaullone	1.98		CHIR-99021 (CT99021) HCl	1.83		Lenvatinib (E7080)	1.52		AZD5438	1.21		ENMD-2076 L-(+)-Tartaric acid	0.86		BAW2881 (NVP-BAW2881)	0.91		CZC24832	0.9		SC-514
Piceatannol	1.39		CUDC-907	1.67			Imatinib Mesylate (STI571)	1.18		U0126-EtOH	0.46		WZ8040	1.89		Ulixertinib (BVD-523, VRT752271)	1.37		CNX-2006	1.11		GNF-2	1.37		Fedratinib (SAR302503, TG101348)	0.43		CRT0066101	1.98		GZD824 Dimesylate	1.83		PHA-665752	1.52		LDC000067	1.21		Olmutinib (HM61713, BI 1482694)	0.86		KD025 (SLx-2119)	0.91		GNE-317	0.89		RKI-1447
Crenolanib (CP-868596)	1.38		Thiazovivin	1.66			TPCA-1	1.18		JNJ-38877605	0.46		KU-60019	1.89		BMS-265246	1.36		Erdafitinib (JNJ-42756493)	1.11		TGX-221	1.36		CUDC-907	0.43		Rebastinib (DCC-2036)	1.95		SP600125	1.83		Saracatinib (AZD0530)	1.51		Tozasertib (VX-680, MK-0457)	1.21		PI-3065	0.86		GNF-5	0.88		Varlitinib	0.88		Pexidartinib (PLX3397)
GSK690693	1.38		GNE-0877	1.65			BLZ945	1.18		Ponatinib (AP24534)	0.46		CP-673451	1.89		Anacardic Acid	1.33		LY2857785	1.1		BI-847325	1.35		Indirubin	0.43		Olmutinib (HM61713, BI 1482694)	1.94		BGT226 (NVP-BGT226)	1.82		DEL-22379	1.51		MK-2206 2HCl	1.21		GNF-2	0.85		ID-8	0.88		BIX 02188	0.87		OSI-930
Dasatinib	1.38		GSK2982772	1.65			PLX7904	1.18		SKI II	0.46		FR 180204	1.87		GNE-9605	1.33		JNJ-38877605	1.09		ML-7 HCl	1.35		INK 128 (MLN0128)	0.43		K03861	1.93		ZM 323881 HCl	1.8		AEE788 (NVP-AEE788)	1.5		MNS (3,4-Methylenedioxy-β-nitrostyrene, MDBN)	1.21		LY3023414	0.84		WZ8040	0.87		Milciclib (PHA-848125)	0.87		Apatinib
MLN8054	1.36		RXDX-106 (CEP-40783)	1.65			FLLL32	1.18		JNK-IN-8	0.46		Tozasertib (VX-680, MK-0457)	1.86		ID-8	1.32		ZM 323881 HCl	1.09		Orantinib (TSU-68, SU6668)	1.34		SC1	0.43		LY3023414	1.9		Aurora A Inhibitor I	1.79		WYE-125132 (WYE-132)	1.5		Buparlisib (BKM120, NVP-BKM120)	1.2		CZC24832	0.83		1-Azakenpaullone	0.87		STO-609	0.87		GNF-2
U0126-EtOH	1.35		Lorlatinib?(PF-6463922)	1.64			OTS514 hydrochloride	1.18		SBE 13 HCl	0.46		PP121	1.82		Rebastinib (DCC-2036)	1.31		Axitinib	1.08		AZD1080	1.33		Osimertinib (AZD9291)	0.43		CH5183284 (Debio-1347)	1.9		PP121	1.79		Losmapimod (GW856553X)	1.49		AZ 628	1.2		A-769662	0.82		Pexmetinib (ARRY-614)	0.87		Torin 2	0.87		MK-8745
Refametinib (RDEA119, Bay 86-9766)	1.35		PIK-93	1.63			HS-173	1.17		IC261	0.46		GNF-2	1.81		CGP 57380	1.31		AG-1478 (Tyrphostin AG-1478)	1.07		Go 6983	1.32		UNC2881	0.43		Pexmetinib (ARRY-614)	1.87		AMG-458	1.79		SAR-020106	1.48		Losmapimod (GW856553X)	1.2		LY2090314	0.82		PIK-294	0.86		CNX-2006	0.87		GSK1838705A
PP121	1.35		RO5126766 (CH5126766)	1.63			BMS-345541	1.16		PF-4989216	0.46		KW-2449	1.8		GSK650394	1.3		ZM 306416	1.07		SU9516	1.32		ID-8	0.43		GW441756	1.86		R788 (Fostamatinib) Disodium	1.79		AC480 (BMS-599626)	1.47		PIK-294	1.19		AZD5363	0.82		SKI II	0.86		DEL-22379	0.85		TCS 359
VX-11e	1.35		Radotinib	1.63			Tofacitinib (CP-690550) Citrate	1.15		AZD8835	0.46		LY2584702 Tosylate	1.8		Pazopanib HCl (GW786034 HCl)	1.29		CUDC-101	1.06		GSK583	1.31		AT9283	0.42		BLU-554 (BLU554)	1.84		PF-573228	1.78		Bosutinib (SKI-606)	1.47		XL147 analogue	1.19		BAY 1217389	0.82		IM-12	0.86		ASP3026	0.84		Rociletinib (CO-1686, AVL-301)
HER2-Inhibitor-1	1.34		AMG-458	1.62			Pelitinib (EKB-569)	1.14		KD025 (SLx-2119)	0.46		Lapatinib	1.79		Bay 11-7085	1.29		BIX 02189	1.05		Rebastinib (DCC-2036)	1.3		Alpelisib (BYL719)	0.42		Chk2 Inhibitor II (BML-277)	1.84		Uprosertib (GSK2141795)	1.78		Necrosulfonamide	1.46		GSK1904529A	1.19		GSK180736A (GSK180736)	0.82		CGP 57380	0.86		Ensartinib (X-396)	0.84		Lupeol
TGX-221	1.33		LFM-A13	1.62			Skepinone-L	1.14		Selumetinib (AZD6244)	0.45		Entospletinib (GS-9973)	1.77		AZ 960	1.28		GSK1904529A	1.04		PD173074	1.3		Tyrphostin AG 879	0.42		OTS514 hydrochloride	1.82		LFM-A13	1.78		Foretinib (GSK1363089)	1.45		AZD8835	1.19		Pazopanib HCl (GW786034 HCl)	0.81		OTS514 hydrochloride	0.86		Alisertib (MLN8237)	0.83		PF-477736
Kenpaullone	1.3		BLU9931	1.61			LDN-214117	1.13		PD0325901	0.45		CHIR-98014	1.72		PP121	1.28		Flavopiridol HCl	1.02		SKI II	1.3		MNS (3,4-Methylenedioxy-β-nitrostyrene, MDBN)	0.42		AZD5363	1.81		CCT196969	1.77		PIK-III	1.45		SP600125	1.18		Thiazovivin	0.81		Glabridin	0.86		TWS119	0.81		SAR131675
LY333531 HCl	1.3		Tyrphostin AG 1296	1.6			GNF-2	1.11		PFK15	0.45		RKI-1447	1.72		Dacomitinib (PF299804, PF299)	1.27		NVP-BSK805 2HCl	1.02		MK-8745	1.3		SP600125	0.42		BAY 1217389	1.81		SB590885	1.76		Linsitinib (OSI-906)	1.43		KX2-391	1.18		CHIR-124	0.81		Olmutinib (HM61713, BI 1482694)	0.85		WHI-P154	0.81		PF-3758309
Necrosulfonamide	1.29		Naquotinib(ASP8273)	1.59			BMS-265246	1.09		CUDC-101	0.44		Ponatinib (AP24534)	1.71		Pexmetinib (ARRY-614)	1.27		GSK583	1.01		PD184352 (CI-1040)	1.28		PF-4708671	0.42		CL-387785 (EKI-785)	1.8		AG-1478 (Tyrphostin AG-1478)	1.76		AT13148	1.43		GSK1070916	1.18		GSK2334470	0.81		GSK2578215A	0.85		RXDX-106 (CEP-40783)	0.8		Tofacitinib (CP-690550) Citrate
JNJ-38877605	1.27		WZ8040	1.58			APTSTAT3-9R	1.09		AT7867	0.44		Foretinib (GSK1363089)	1.69		APTSTAT3-9R	1.26		Barasertib (AZD1152-HQPA)	0.95		GSK1070916	1.28		BLZ945	0.42		SAR-020106	1.79		Thiazovivin	1.74		BMS-794833	1.42		Ponatinib (AP24534)	1.17		ID-8	0.81		Fedratinib (SAR302503, TG101348)	0.84		MLN2480	0.8		TAK-715
Gefitinib (ZD1839)	1.27		YM201636	1.58			Cerdulatinib (PRT062070, PRT2070)	1.08		PHA-793887	0.44		Dovitinib (TKI-258) Dilactic Acid	1.65		PHT-427	1.26		ZSTK474	0.94		S49076	1.28		D 4476	0.42		NT157	1.78		PF-00562271	1.74		GSK2292767	1.42		Omipalisib (GSK2126458, GSK458)	1.17		MLN0905	0.8		Amuvatinib (MP-470)	0.84		PP121	0.76		Anacardic Acid
TG101209	1.26		Serabelisib (INK-1117,MLN-1117,TAK-117)	1.57			OSI-420	1.08		WYE-354	0.44		R788 (Fostamatinib) Disodium	1.64		BI-78D3	1.25		OSI-027	0.94		Barasertib (AZD1152-HQPA)	1.25		Torin 2	0.41		SU5402	1.77		KN-62	1.74		SNS-032 (BMS-387032)	1.41		PP121	1.17		Ripasudil (K-115) hydrochloride dihydrate	0.79		Skepinone-L	0.84		Indirubin	0.76		Palomid 529 (P529)
MLN2480	1.26		RO9021	1.56			CP-673451	1.08		LY2090314	0.44		Amcasertib (BBI503)	1.64		Nazartinib (EGF816, NVS-816)	1.25		Crizotinib (PF-02341066)	0.93		LY294002	1.24		Senexin A	0.41		Honokiol	1.76		STO-609	1.73		Deguelin	1.41		Axitinib	1.17		PHA-665752	0.78		PQ 401	0.83		KD025 (SLx-2119)	0.76		HER2-Inhibitor-1
S49076	1.25		AZD6482	1.55			PD318088	1.07		ANA-12	0.44		kira6	1.63		MK-8776 (SCH 900776)	1.25		GDC-0879	0.93		NVP-BVU972	1.24		Afatinib (BIBW2992)	0.41		IMD 0354	1.75		BI-D1870	1.71		Amuvatinib (MP-470)	1.4		R788 (Fostamatinib) Disodium	1.17		Golvatinib (E7050)	0.78		S49076	0.83		Motesanib Diphosphate (AMG-706)	0.75		Nazartinib (EGF816, NVS-816)
PD0325901	1.23		R788 (Fostamatinib) Disodium	1.55			Palomid 529 (P529)	1.07		Chloroquine Phosphate	0.44		Ruxolitinib (INCB018424)	1.62		GZD824 Dimesylate	1.24		WZ4002	0.93		Ulixertinib (BVD-523, VRT752271)	1.24		SNS-314 Mesylate	0.41		PD-166866 (PD166866)	1.75		KW-2449	1.7		PHA-767491	1.38		Vandetanib (ZD6474)	1.17		VS-5584 (SB2343)	0.78		Telatinib	0.82		Tyrphostin AG 1296	0.75		CX-6258 HCl
GSK1904529A	1.23		SAR405	1.55			XMD8-87	1.07		TAK-285	0.44		SU5402	1.61		Baricitinib (LY3009104, INCB028050)	1.23		Golvatinib (E7050)	0.93		Tivozanib (AV-951)	1.22		R406	0.41		Aurora A Inhibitor I	1.73		VX-745	1.7		GNE-0877	1.38		Necrosulfonamide	1.17		Tofacitinib (CP-690550) Citrate	0.78		MNS (3,4-Methylenedioxy-β-nitrostyrene, MDBN)	0.82		kira6	0.75		Genistein
PF-477736	1.23		JNK Inhibitor IX	1.54			Bakuchiol	1.06		AS-604850	0.44		AMG-458	1.58		KD025 (SLx-2119)	1.23		TAK-715	0.93		CHIR-124	1.21		Daphnetin	0.41		Saracatinib (AZD0530)	1.72		PF-562271	1.7		PRT-060318 2HCl	1.38		Nazartinib (EGF816, NVS-816)	1.17		Vacquinol-1	0.78		GSK'872 (GSK2399872A)	0.82		AMG-900	0.74		Ponatinib (AP24534)
Triciribine	1.22		KU-60019	1.53			GDC-0084	1.05		GW2580	0.44		PF-477736	1.56		Dasatinib	1.22		BAW2881 (NVP-BAW2881)	0.93		CGP 57380	1.2		1-Azakenpaullone	0.4		AG-1478 (Tyrphostin AG-1478)	1.69		Tivantinib (ARQ 197)	1.7		Brivanib (BMS-540215)	1.36		YM201636	1.16		RO9021	0.77		Anacardic Acid	0.81		ZINC00881524 (ROCK inhibitor)	0.74		KU-60019
Rebastinib (DCC-2036)	1.21		GSK'872 (GSK2399872A)	1.53			CNX-774	1.05		Pictilisib (GDC-0941)	0.43		S-Ruxolitinib (INCB018424)	1.54		SB203580	1.22		CCT245737	0.93		Semaxanib (SU5416)	1.2		GSK2256098	0.4		Tyrphostin AG 1296	1.69		AZD5438	1.7		Rebastinib (DCC-2036)	1.36		Idelalisib (CAL-101, GS-1101)	1.16		Alisertib (MLN8237)	0.76		LDC000067	0.81		TPX-0005	0.74		SU9516
IMD 0354	1.21		Piceatannol	1.52			Momelotinib (CYT387)	1.02		TAK-733	0.43		Bikinin	1.54		AT13148	1.22		SNS-032 (BMS-387032)	0.92		ZM 323881 HCl	1.2		WYE-125132 (WYE-132)	0.4		Afatinib (BIBW2992) Dimaleate	1.67		SC-514	1.69		AMG319	1.36		PLX-4720	1.16		Telatinib	0.76		Baricitinib (LY3009104, INCB028050)	0.81		CH5132799	0.73		BLZ945
GSK1059615	1.21		BI-D1870	1.52			CEP-33779	1.02		Ro-3306	0.43		Pilaralisib (XL147)	1.53		WYE-125132 (WYE-132)	1.21		AC480 (BMS-599626)	0.91		APTSTAT3-9R	1.2		RKI-1447	0.4		Tozasertib (VX-680, MK-0457)	1.66		Oclacitinib	1.69		DDR1-IN-1	1.36		Icotinib	1.16		BLZ945	0.76		BIX 02189	0.8		Bisindolylmaleimide I (GF109203X)	0.73		Silmitasertib (CX-4945)
PD98059	1.2		Baricitinib (LY3009104, INCB028050)	1.52			SU9516	1.02		Reversine	0.43		NU6027	1.5		BMS-536924	1.2		PD98059	0.91		Nintedanib (BIBF 1120)	1.19		U0126-EtOH	0.39		OSI-420	1.63		ML167	1.69		MK-8776 (SCH 900776)	1.36		Osimertinib (AZD9291)	1.16		STO-609	0.76		NVP-BHG712	0.79		GNE-7915	0.73		Ibrutinib (PCI-32765)
Pictilisib (GDC-0941)	1.2		PIK-III	1.52			CC-292 (AVL-292)	1.01		Serabelisib (INK-1117,MLN-1117,TAK-117)	0.43		Akti-1/2	1.5		Omipalisib (GSK2126458, GSK458)	1.2		GSK1070916	0.91		LY2228820	1.19		GDC-0879	0.39		XL147 analogue	1.63		MLN0905	1.69		PHA-793887	1.35		Cobimetinib (GDC-0973, RG7420)	1.16		Refametinib (RDEA119, Bay 86-9766)	0.75		AZ 628	0.79		CCT196969	0.73		3-Methyladenine (3-MA)
SKLB1002	1.2		PHA-665752	1.5			GSK1070916	1.01		ML-7 HCl	0.43		PRT-060318 2HCl	1.5		GSK461364	1.19		GSK'872 (GSK2399872A)	0.91		Bafetinib (INNO-406)	1.17		CEP-33779	0.39		Semaxanib (SU5416)	1.59		eFT-508 (eFT508)	1.68		PFK15	1.35		ENMD-2076 L-(+)-Tartaric acid	1.16		BIX 02189	0.74		AMG-458	0.79		Honokiol	0.71		Quizartinib (AC220)
XL147 analogue	1.2		Voxtalisib (SAR245409, XL765) Analogue	1.5			Neratinib (HKI-272)	1		Brivanib (BMS-540215)	0.42		PF-06447475	1.47		Daphnetin	1.18		TAK-901	0.89		Cerdulatinib (PRT062070, PRT2070)	1.17		Piceatannol	0.39		Forsythin	1.57		SB203580	1.65		LDC4297 (LDC044297)	1.35		MK-2461	1.15		BX-912	0.73		SB415286	0.79		BAW2881 (NVP-BAW2881)	0.71		AZD1480
HS-173	1.19		Senexin A	1.5			Peficitinib (ASP015K, JNJ-54781532)	1		Flavopiridol HCl	0.42		Y-39983 HCl	1.44		Vacquinol-1	1.18		GW2580	0.89		SB590885	1.16		LY2857785	0.39		Dabrafenib (GSK2118436)	1.56		AT7867	1.65		Y-39983 HCl	1.35		WZ4003	1.14		AICAR (Acadesine)	0.73		AZ5104	0.79		GSK2334470	0.71		GSK269962A HCl
GSK2606414	1.18		ML167	1.49			KD025 (SLx-2119)	0.99		Oclacitinib	0.42		Sunitinib	1.43		GNE-0877	1.18		MSC2530818	0.88		AZ 628	1.13		Baricitinib (LY3009104, INCB028050)	0.39		AMG-900	1.54		CH5132799	1.64		ZSTK474	1.34		Acalabrutinib (ACP-196)	1.14		AZ20	0.73		AZD7762	0.78		Zotarolimus(ABT-578)	0.71		LY364947
GDC-0623	1.18		DEL-22379	1.49			Rebastinib (DCC-2036)	0.98		ETP-46464	0.42		AZD3463	1.41		HER2-Inhibitor-1	1.18		NT157	0.87		BAW2881 (NVP-BAW2881)	1.13		RN486	0.38		R788 (Fostamatinib) Disodium	1.51		LTURM34	1.63		AZD3759	1.34		Selumetinib (AZD6244)	1.13		BMS-911543	0.73		CEP-32496	0.78		Sotrastaurin	0.69		WZ3146
OSI-930	1.17		IPI-549	1.49			CUDC-101	0.97		Hydroxyfasudil (HA-1100) HCl	0.42		SKI II	1.41		TG003	1.17		NVP-BVU972	0.86		BMS-754807	1.12		Tofacitinib (CP-690550) Citrate	0.38		PP121	1.48		AZ5104	1.63		BAY-61-3606	1.34		ZSTK474	1.13		TAK-632	0.73		U0126-EtOH	0.77		Axitinib	0.68		PD98059
GSK2656157	1.17		PRT-060318 2HCl	1.48			BGT226 (NVP-BGT226)	0.97		MLN8054	0.41		STO-609	1.4		PD184352 (CI-1040)	1.16		ML167	0.85		Chrysophanic Acid	1.12		Duvelisib (IPI-145, INK1197)	0.38		MLN0905	1.48		Amuvatinib (MP-470)	1.62		IMD 0354	1.34		Encorafenib (LGX818)	1.13		ASP3026	0.72		AT13148	0.77		S-Ruxolitinib (INCB018424)	0.68		Varlitinib
LY2857785	1.15		GSK2256098	1.48			Icotinib	0.96		BMS-265246	0.41		10058-F4	1.38		H 89 2HCl	1.16		PRT062607 (P505-15, BIIB057) HCl	0.85		3-Methyladenine (3-MA)	1.12		LY3023414	0.38		10058-F4	1.47		BMS-777607	1.62		A-769662	1.32		Degrasyn (WP1130)	1.12		UNC2881	0.72		NVP-BVU972	0.76		FR 180204	0.68		Sotrastaurin
Lenvatinib (E7080)	1.14		PD-166866 (PD166866)	1.48			Varlitinib	0.95		LJI308	0.41		PD184352 (CI-1040)	1.37		PF-4989216	1.16		Sitravatinib (MGCD516)	0.85		CEP-33779	1.12		MLN0905	0.38		CGP 57380	1.46		Apatinib	1.62		Vacquinol-1	1.32		AS-252424	1.12		BI-847325	0.72		HS-173	0.76		Lenvatinib (E7080)	0.67		Roscovitine (Seliciclib,CYC202)
Linsitinib (OSI-906)	1.14		CX-6258 HCl	1.47			Golvatinib (E7050)	0.95		BLZ945	0.41		CCT128930	1.34		VE-821	1.15		GDC-0084	0.85		CUDC-101	1.12		CL-387785 (EKI-785)	0.38		Refametinib (RDEA119, Bay 86-9766)	1.46		Dinaciclib (SCH727965)	1.62		Flavopiridol HCl	1.31		Y-27632 2HCl	1.12		SNS-032 (BMS-387032)	0.71		BAY-61-3606	0.74		ID-8	0.67		KRN 633
Torin 2	1.14		AT7519 HCl	1.46			LY333531 HCl	0.95		ETC-1002	0.41		TG101209	1.34		TAK-632	1.14		Nazartinib (EGF816, NVS-816)	0.83		PD318088	1.12		AT7519 HCl	0.38		GNF-5	1.46		TAK-901	1.61		Ro3280	1.3		Cabozantinib (XL184, BMS-907351)	1.12		BIO	0.71		Pazopanib HCl (GW786034 HCl)	0.74		Tivozanib (AV-951)	0.66		CNX-2006
RO9021	1.14		BAY-61-3606	1.45			GSK1059615	0.95		BMS-911543	0.41		Go 6983	1.34		Afatinib (BIBW2992) Dimaleate	1.14		CH5183284 (Debio-1347)	0.82		GDC-0623	1.12		CHIR-98014	0.38		7,8-Dihydroxyflavone	1.44		Go 6983	1.61		MK-2206 2HCl	1.3		Piceatannol	1.12		R406 (free base)	0.7		PHA-665752	0.73		Torkinib (PP242)	0.66		KX2-391
Motesanib Diphosphate (AMG-706)	1.13		CCT137690	1.45			Brivanib (BMS-540215)	0.93		LRRK2-IN-1	0.41		Purvalanol A	1.34		Glabridin	1.14		TGX-221	0.8		PIK-75 HCl	1.1		Sotrastaurin	0.38		Oclacitinib	1.43		Losmapimod (GW856553X)	1.6		BIX 02188	1.3		SSR128129E	1.12		Semaxanib (SU5416)	0.7		Dasatinib	0.73		AZD4547	0.66		SSR128129E
Everolimus (RAD001)	1.13		SC-514	1.44			AG-490 (Tyrphostin B42)	0.93		Deguelin	0.41		TAK-285	1.32		Ponatinib (AP24534)	1.13		Bisindolylmaleimide I (GF109203X)	0.78		Merestinib (LY2801653)	1.1		WZ4003	0.38		APTSTAT3-9R	1.43		ZM 39923 HCl	1.6		Nilotinib (AMN-107)	1.29		Ipatasertib (GDC-0068)	1.12		Ki8751	0.69		Asiatic Acid	0.72		PQ 401	0.66		AZ20
Afatinib (BIBW2992)	1.12		Ensartinib (X-396)	1.44			Masitinib (AB1010)	0.92		Brivanib Alaninate (BMS-582664)	0.4		GNF-5	1.32		IMD 0354	1.13		Ipatasertib (GDC-0068)	0.77		IMD 0354	1.1		PF-477736	0.37		ID-8	1.41		Ro-3306	1.6		Tivozanib (AV-951)	1.29		Semaxanib (SU5416)	1.12		GNE-0877	0.69		PD173955	0.72		AMG-458	0.65		Tie2 kinase inhibitor
NSC 23766	1.12		Orantinib (TSU-68, SU6668)	1.43			A-769662	0.92		PHA-665752	0.4		LFM-A13	1.32		SC1	1.13		KRN 633	0.76		Larotrectinib (LOXO-101) sulfate	1.09		SAR131675	0.37		VE-822	1.41		Imatinib (STI571)	1.6		Piceatannol	1.29		GZD824 Dimesylate	1.12		AZD6482	0.68		FR 180204	0.72		CRT0066101	0.65		Tozasertib (VX-680, MK-0457)
SNS-032 (BMS-387032)	1.11		INK 128 (MLN0128)	1.42			DEL-22379	0.91		Gefitinib (ZD1839)	0.4		Glabridin	1.32		BMS-911543	1.12		PD318088	0.76		Tofacitinib (CP-690550,Tasocitinib)	1.08		LY2090314	0.37		HER2-Inhibitor-1	1.36		CGI1746	1.59		VE-821	1.29		GSK2292767	1.12		Daphnetin	0.68		Indirubin	0.71		MLN0905	0.65		JNJ-38877605
OSU-03012 (AR-12)	1.11		Alpelisib (BYL719)	1.42			Aurora A Inhibitor I	0.91		Decernotinib (VX-509)	0.4		PD318088	1.29		D 4476	1.12		G-749	0.76		AG-490 (Tyrphostin B42)	1.08		ASP3026	0.37		Baricitinib (LY3009104, INCB028050)	1.36		VPS34 inhibitor 1 (Compound 19, PIK-III analogue)	1.59		Motesanib Diphosphate (AMG-706)	1.28		Oclacitinib	1.12		Zotarolimus(ABT-578)	0.68		HER2-Inhibitor-1	0.71		LY2090314	0.64		PI-103
Masitinib (AB1010)	1.11		Neratinib (HKI-272)	1.42			CH5183284 (Debio-1347)	0.9		BMS-345541	0.4		Sunitinib Malate	1.29		AS-604850	1.11		Brivanib Alaninate (BMS-582664)	0.75		Decernotinib (VX-509)	1.08		Pexidartinib (PLX3397)	0.37		Vandetanib (ZD6474)	1.36		Milciclib (PHA-848125)	1.59		3-Methyladenine (3-MA)	1.27		Butein	1.12		Bafetinib (INNO-406)	0.68		Afatinib (BIBW2992) Dimaleate	0.71		SB203580	0.63		Tivozanib (AV-951)
SKI II	1.11		BAW2881 (NVP-BAW2881)	1.42			PD173074	0.9		ID-8	0.4		NVP-BHG712	1.28		Zotarolimus(ABT-578)	1.09		Pexmetinib (ARRY-614)	0.75		CH5183284 (Debio-1347)	1.08		ZM 336372	0.37		GSK2656157	1.35		Volasertib (BI 6727)	1.58		Doramapimod (BIRB 796)	1.27		FRAX486	1.12		GDC-0879	0.67		WHI-P154	0.7		SB202190 (FHPI)	0.63		WYE-354
Rociletinib (CO-1686, AVL-301)	1.11		Pexmetinib (ARRY-614)	1.41			BAW2881 (NVP-BAW2881)	0.88		GDC-0879	0.39		Fedratinib (SAR302503, TG101348)	1.28		RKI-1447	1.09		GSK269962A HCl	0.75		Zotarolimus(ABT-578)	1.07		Bikinin	0.37		Y-39983 HCl	1.35		AZD1480	1.57		BAY 1217389	1.27		Saracatinib (AZD0530)	1.11		Rigosertib (ON-01910)	0.67		Aurora A Inhibitor I	0.7		U0126-EtOH	0.62		Tivantinib (ARQ 197)
Apatinib	1.1		Dacomitinib (PF299804, PF299)	1.4			PHA-680632	0.87		Barasertib (AZD1152-HQPA)	0.39		AG-490 (Tyrphostin B42)	1.27		AZD8835	1.09		XMD8-87	0.75		BAY-61-3606	1.07		Selumetinib (AZD6244)	0.36		KD025 (SLx-2119)	1.34		A66	1.57		AG-1478 (Tyrphostin AG-1478)	1.26		NVP-BHG712	1.11		Omipalisib (GSK2126458, GSK458)	0.66		JNK-IN-8	0.69		Pictilisib (GDC-0941)	0.62		PND-1186 (VS-4718)
Imatinib Mesylate (STI571)	1.08		TGR-1202	1.4			BX-912	0.86		CHIR-99021 (CT99021)	0.39		Nazartinib (EGF816, NVS-816)	1.27		PND-1186 (VS-4718)	1.09		PI-103	0.74		NSC 23766	1.07		A66	0.36		PHA-767491	1.31		SSR128129E	1.57		GDC-0879	1.25		RN486	1.11		GDC-0349	0.65		GSK461364	0.69		PF-543	0.62		CH5183284 (Debio-1347)
MGCD-265	1.08		D 4476	1.39			Genistein	0.86		BMS-794833	0.39		Doramapimod (BIRB 796)	1.26		Linifanib (ABT-869)	1.08		Ibrutinib (PCI-32765)	0.74		MLN0905	1.07		Honokiol	0.36		WHI-P154	1.31		GSK621	1.57		Tofacitinib (CP-690550) Citrate	1.25		Pazopanib	1.11		Imatinib (STI571)	0.65		GNF-7	0.68		Icotinib	0.61		CGI1746
Dacomitinib (PF299804, PF299)	1.07		AZD5363	1.38			Vandetanib (ZD6474)	0.86		SP600125	0.39		TGX-221	1.25		TG100-115	1.07		Torin 2	0.74		AT13148	1.06		Go 6983	0.36		Amuvatinib (MP-470)	1.3		Rapamycin (Sirolimus)	1.56		TGR-1202	1.25		XMD8-87	1.11		AZ5104	0.65		RXDX-106 (CEP-40783)	0.68		Pexmetinib (ARRY-614)	0.6		Y-27632 2HCl
SL-327	1.06		PF-543	1.37			Pictilisib (GDC-0941)	0.85		Varlitinib	0.39		JNK-IN-8	1.25		PIK-93	1.07		Y-39983 HCl	0.74		Hydroxyfasudil (HA-1100) HCl	1.05		PF-543	0.36		PLX-4720	1.3		CC-292 (AVL-292)	1.56		AT7519 HCl	1.25		Torkinib (PP242)	1.1		Axitinib	0.65		CCT245737	0.67		GSK583	0.6		TG101209
LY294002	1.06		PHA-793887	1.36			KU-60019	0.85		HTH-01-015	0.39		BMS-536924	1.24		TPCA-1	1.07		GDC-0326	0.74		Pilaralisib (XL147)	1.05		CZC24832	0.36		PQ 401	1.3		PP2	1.56		FR 180204	1.24		SAR131675	1.1		PHA-793887	0.65		GNE-9605	0.67		Erdafitinib (JNJ-42756493)	0.6		AG-18
Nilotinib (AMN-107)	1.05		Nazartinib (EGF816, NVS-816)	1.36			AZD5438	0.85		Motesanib Diphosphate (AMG-706)	0.38		AG-1024	1.24		1-Azakenpaullone	1.06		GSK2269557	0.73		AMG-900	1.04		TAE226 (NVP-TAE226)	0.36		TCS 359	1.28		XMD8-92	1.56		TCS 359	1.24		AZD2932	1.1		D 4476	0.64		TG003	0.66		Go 6983	0.6		Doramapimod (BIRB 796)
BAY-61-3606	1.05		Ripasudil (K-115) hydrochloride dihydrate	1.34			Honokiol	0.85		Rebastinib (DCC-2036)	0.38		Pexidartinib (PLX3397)	1.22		HS-173	1.06		Merestinib (LY2801653)	0.72		Selumetinib (AZD6244)	1.04		LJI308	0.36		Amlexanox	1.26		CZC24832	1.55		TAK-632	1.23		GSK2656157	1.1		PRT-060318 2HCl	0.64		VPS34-IN1	0.66		Golvatinib (E7050)	0.6		AZD4547
Vandetanib (ZD6474)	1.05		CNX-774	1.34			CRT0066101	0.85		GSK690693	0.37		Pazopanib HCl (GW786034 HCl)	1.21		GDC-0084	1.06		Triciribine	0.72		TAK-632	1.04		LDC000067	0.36		Voxtalisib (SAR245409, XL765) Analogue	1.24		BLZ945	1.55		WH-4-023	1.23		BMS-794833	1.09		ETP-46464	0.63		GSK1070916	0.66		ZM 323881 HCl	0.6		Ro-3306
Y-27632 2HCl	1.02		CHIR-99021 (CT99021)	1.32			ZINC00881524 (ROCK inhibitor)	0.85		Tie2 kinase inhibitor	0.37		Pictilisib (GDC-0941)	1.21		GSK1904529A	1.05		D 4476	0.71		K03861	1.03		AT13148	0.36		Poziotinib (HM781-36B)	1.24		Tofacitinib (CP-690550,Tasocitinib)	1.55		RO9021	1.23		Motesanib Diphosphate (AMG-706)	1.09		NMS-P937 (NMS1286937)	0.63		GSK583	0.66		PFK15	0.59		Dovitinib (TKI258) Lactate
Nazartinib (EGF816, NVS-816)	1.02		PD173074	1.32			KU-0063794	0.83		CHIR-99021 (CT99021) HCl	0.37		CFI-400945	1.2		PHA-793887	1.05		AZD2858	0.71		Varlitinib	1.02		RO9021	0.36		ML167	1.21		Serabelisib (INK-1117,MLN-1117,TAK-117)	1.55		AZ20	1.23		AT9283	1.09		Radotinib	0.63		TWS119	0.65		Ulixertinib (BVD-523, VRT752271)	0.59		AC480 (BMS-599626)
PD184352 (CI-1040)	1.01		Decernotinib (VX-509)	1.32			Quizartinib (AC220)	0.82		Baricitinib (LY3009104, INCB028050)	0.37		NVP-BSK805 2HCl	1.2		TPX-0005	1.05		LY2584702 Tosylate	0.71		A-674563	1.02		Pexmetinib (ARRY-614)	0.36		AMG-458	1.2		WH-4-023	1.54		TGX-221	1.22		AZD8186	1.09		TCS 359	0.62		LDC4297 (LDC044297)	0.65		AZ5104	0.59		CHIR-99021 (CT99021) HCl
BMS-265246	1.01		AZD2858	1.3			AZD8835	0.81		GSK1059615	0.37		Nintedanib (BIBF 1120)	1.18		SC-514	1.05		A-769662	0.7		Piceatannol	1.02		GNF-7	0.36		STO-609	1.18		PD173955	1.54		PD0325901	1.22		Quizartinib (AC220)	1.08		XL388	0.62		Varlitinib	0.64		Piceatannol	0.59		AZ5104
D 4476	1.01		SAR-020106	1.3			D 4476	0.81		Obacunone	0.37		GNE-7915	1.18		Quizartinib (AC220)	1.03		SGI-1776 free base	0.68		Duvelisib (IPI-145, INK1197)	1.02		Hydroxyfasudil (HA-1100) HCl	0.36		LTURM34	1.17		TIC10 Analogue	1.53		Axitinib	1.21		Tideglusib	1.08		AZ 960	0.61		ETP-46464	0.63		Tofacitinib (CP-690550) Citrate	0.59		CL-387785 (EKI-785)
Lifirafenib (BGB-283)	1.01		Tofacitinib (CP-690550) Citrate	1.29			Larotrectinib (LOXO-101) sulfate	0.8		Linifanib (ABT-869)	0.36		Bisindolylmaleimide I (GF109203X)	1.17		AZD6482	1.03		DTP3	0.68		OTS964	1.02		JNJ-38877605	0.35		TAE226 (NVP-TAE226)	1.17		CC-115	1.53		PIK-93	1.21		CNX-774	1.08		TAK-715	0.61		KX2-391	0.62		CHIR-98014	0.58		Telatinib
Temsirolimus (CCI-779, NSC 683864)	1		Skepinone-L	1.29			GNF-7	0.79		Vatalanib (PTK787) 2HCl	0.36		Serabelisib (INK-1117,MLN-1117,TAK-117)	1.16		GSK2334470	1.02		Nilotinib (AMN-107)	0.67		GSK269962A HCl	1.02		ZSTK474	0.35		AZD2858	1.17		Autophinib	1.52		GNE-7915	1.21		Linsitinib (OSI-906)	1.07		SAR405	0.61		AZD3759	0.62		Palbociclib (PD-0332991) HCl	0.58		TIC10 Analogue
RKI-1447	1		Trametinib (GSK1120212)	1.28			ALK-IN-1	0.79		ZM 336372	0.36		CL-387785 (EKI-785)	1.15		LDC000067	1.02		PD0325901	0.66		PLX7904	1.01		AZD4547	0.35		TG100-115	1.16		Neratinib (HKI-272)	1.51		BLU9931	1.2		Daphnetin	1.06		Y-39983 HCl	0.61		PFK15	0.62		PHA-665752	0.57		LDC4297 (LDC044297)
TAK-632	1		Erdafitinib (JNJ-42756493)	1.27			Nilotinib (AMN-107)	0.78		Telatinib	0.36		XL019	1.14		TDZD-8	1.01		Varlitinib	0.66		OSI-930	1		Ceritinib (LDK378)	0.35		GNE-9605	1.16		GSK1070916	1.51		Bisindolylmaleimide I (GF109203X)	1.19		Triciribine	1.06		BMS-754807	0.6		Decernotinib (VX-509)	0.62		Cabozantinib malate (XL184)	0.57		Refametinib (RDEA119, Bay 86-9766)
Bakuchiol	1		Ulixertinib (BVD-523, VRT752271)	1.26			Amuvatinib (MP-470)	0.77		Flavopiridol (Alvocidib)	0.35		UNC2250	1.13		CC-223	1.01		Senexin A	0.66		Uprosertib (GSK2141795)	1		CNX-2006	0.35		AZ191	1.15		SB202190 (FHPI)	1.5		ERK5-IN-1	1.19		GW2580	1.06		PD173955	0.6		LY3023414	0.62		IMD 0354	0.57		Pelitinib (EKB-569)
Vatalanib (PTK787) 2HCl	0.99		GDC-0326	1.25			HMN-214	0.77		Pimasertib (AS-703026)	0.34		Genistein	1.11		MK-5108 (VX-689)	1		CZC24832	0.65		WZ4003	0.98		CEP-32496	0.35		Genistein	1.14		PF-4708671	1.5		EAI045	1.19		S-Ruxolitinib (INCB018424)	1.05		LDC1267	0.6		GSK1059615	0.62		RKI-1447	0.57		BAY 11-7082
Amlexanox	0.99		TPCA-1	1.24			Sotrastaurin	0.77		FRAX597	0.34		CC-115	1.11		PF-06447475	1		Palbociclib (PD-0332991) HCl	0.65		CNX-774	0.98		LDC4297 (LDC044297)	0.35		AZD8835	1.14		Dovitinib (TKI-258) Dilactic Acid	1.5		Skepinone-L	1.18		BAY-61-3606	1.05		Dovitinib (TKI-258, CHIR-258)	0.59		FIIN-2	0.61		OTS514 hydrochloride	0.57		Asiatic Acid
GDC-0994	0.99		SB239063	1.24			INK 128 (MLN0128)	0.77		PF-431396	0.34		Varlitinib	1.1		OSI-420	0.99		Tepotinib (EMD 1214063)	0.63		Entospletinib (GS-9973)	0.98		AZD3759	0.35		NU6027	1.13		Radotinib	1.49		JNK Inhibitor IX	1.18		SAR405	1.05		AC480 (BMS-599626)	0.59		Apatinib	0.6		LY2584702 Tosylate	0.57		DEL-22379
GDC-0879	0.98		MLN0905	1.24			BFH772	0.77		CHIR-98014	0.34		PFK15	1.08		AG-1478 (Tyrphostin AG-1478)	0.99		Hydroxyfasudil (HA-1100) HCl	0.62		AZD2932	0.97		Ro3280	0.35		PHT-427	1.1		AZ191	1.48		ETC-1002	1.18		Gefitinib (ZD1839)	1.04		Pazopanib	0.59		AZD3463	0.6		CZ415	0.57		Capmatinib (INCB28060)
PIK-93	0.98		LDC4297 (LDC044297)	1.24			OTS964	0.75		Cediranib (AZD2171)	0.33		Cabozantinib (XL184, BMS-907351)	1.07		SB202190 (FHPI)	0.98		K03861	0.62		Brivanib Alaninate (BMS-582664)	0.96		ZM 447439	0.34		Doramapimod (BIRB 796)	1.1		NPS-1034	1.48		GNF-7	1.18		Rapamycin (Sirolimus)	1.04		Tozasertib (VX-680, MK-0457)	0.58		SAR-020106	0.6		Doramapimod (BIRB 796)	0.56		WZ8040
Torkinib (PP242)	0.97		GSK269962A HCl	1.24			S49076	0.75		WAY-600	0.33		LDC000067	1.07		K03861	0.98		STO-609	0.62		CH5132799	0.96		AZD1080	0.34		Piceatannol	1.1		PRN1371	1.48		AZD8186	1.18		TIC10 Analogue	1.04		H 89 2HCl	0.58		TGR-1202	0.6		ETP-46464	0.56		Ipatasertib (GDC-0068)
PI-103	0.96		XMD16-5	1.24			Piceatannol	0.74		Refametinib (RDEA119, Bay 86-9766)	0.32		IMD 0354	1.05		TAK-733	0.97		GSK2982772	0.62		AZD2858	0.96		AZ5104	0.34		Omipalisib (GSK2126458, GSK458)	1.09		GSK2606414	1.46		Thiazovivin	1.17		HS-173	1.04		GW441756	0.58		Bikinin	0.6		AZD1080	0.56		AZD1080
Ki8751	0.96		Torin 2	1.23			Cabozantinib (XL184, BMS-907351)	0.73		Aurora A Inhibitor I	0.32		PND-1186 (VS-4718)	1.05		FRAX486	0.97		UNC2250	0.62		A-769662	0.95		Pacritinib (SB1518)	0.34		RKI-1447	1.09		BX-912	1.45		ZM 336372	1.17		PRT062607 (P505-15, BIIB057) HCl	1.04		LJI308	0.58		SB239063	0.6		PD318088	0.55		Uprosertib (GSK2141795)
Glabridin	0.95		PND-1186 (VS-4718)	1.23			Bafetinib (INNO-406)	0.73		WYE-125132 (WYE-132)	0.32		Anacardic Acid	1.04		Rigosertib (ON-01910)	0.96		Binimetinib (MEK162, ARRY-162, ARRY-438162)	0.61		S-Ruxolitinib (INCB018424)	0.95		Serabelisib (INK-1117,MLN-1117,TAK-117)	0.34		abemaciclib (LY2835219)	1.08		CX-6258 HCl	1.45		Ro-3306	1.17		Lapatinib	1.03		PIK-III	0.58		BLU9931	0.6		AG-1478 (Tyrphostin AG-1478)	0.55		SKI II
OSI-027	0.94		Rigosertib (ON-01910)	1.22			TGR-1202	0.72		CH5132799	0.32		Piceatannol	1.02		GSK1059615	0.96		Lifirafenib (BGB-283)	0.61		SAR405	0.95		Vacquinol-1	0.34		DDR1-IN-1	1.08		SB239063	1.45		R788 (Fostamatinib) Disodium	1.17		1-Azakenpaullone	1.03		Triciribine	0.57		CCT128930	0.58		AZD3759	0.55		WHI-P154
GSK1838705A	0.94		Golvatinib (E7050)	1.21			AT7519 HCl	0.72		GNF-2	0.32		TG100-115	1		KN-93 Phosphate	0.96		PF-3758309	0.6		Indirubin	0.94		GSK2292767	0.34		PF-06447475	1.08		IMD 0354	1.44		Ripasudil (K-115) hydrochloride dihydrate	1.17		TAK-733	1.02		PD0325901	0.57		Silmitasertib (CX-4945)	0.58		TGR-1202	0.55		Tideglusib
MK-2206 2HCl	0.94		1-Azakenpaullone	1.21			PF-06447475	0.72		Taselisib (GDC 0032)	0.32		RXDX-106 (CEP-40783)	0.98		Radotinib	0.96		Ruxolitinib (INCB018424)	0.6		BMS-265246	0.94		CGP 57380	0.33		Nintedanib (BIBF 1120)	1.07		IC261	1.44		kira6	1.17		AG-1478 (Tyrphostin AG-1478)	1.02		Danusertib (PHA-739358)	0.57		XL147 analogue	0.58		GNF-7	0.55		BMS-265246
XMD16-5	0.94		GDC-0994	1.21			JNJ-7706621	0.71		PF-06447475	0.32		GSK1059615	0.98		Ki8751	0.95		Voxtalisib (SAR245409, XL765) Analogue	0.58		Torin 2	0.94		LY294002	0.33		Uprosertib (GSK2141795)	1.06		VS-5584 (SB2343)	1.43		TG003	1.16		Amuvatinib (MP-470)	1.01		Orantinib (TSU-68, SU6668)	0.57		SC-514	0.57		GSK2269557	0.55		BAY-61-3606
A-769662	0.93		Omipalisib (GSK2126458, GSK458)	1.21			TG101209	0.71		STO-609	0.32		AMG-900	0.97		Senexin A	0.95		Semaxanib (SU5416)	0.58		AMG319	0.94		Apatinib	0.33		Gandotinib (LY2784544)	1.05		PP1	1.43		Ridaforolimus (Deforolimus, MK-8669)	1.16		Momelotinib (CYT387)	1.01		Ruxolitinib (INCB018424)	0.56		Entrectinib (RXDX-101)	0.57		Tanzisertib(CC-930)	0.55		PD168393
Oclacitinib	0.92		WZ4003	1.2			Semaxanib (SU5416)	0.7		BX-912	0.31		FIIN-2	0.97		AICAR (Acadesine)	0.94		LDC1267	0.58		DDR1-IN-1	0.94		PIK-294	0.33		BAW2881 (NVP-BAW2881)	1.04		AZD3759	1.43		Ruxolitinib (INCB018424)	1.16		A-674563	1.01		ONO-4059 analogue	0.56		R788 (Fostamatinib) Disodium	0.57		VS-5584 (SB2343)	0.55		CC-292 (AVL-292)
AZ5104	0.92		ETP-46464	1.19			KN-93 Phosphate	0.7		AZD6482	0.31		GSK180736A (GSK180736)	0.96		GDC-0994	0.94		Pictilisib (GDC-0941)	0.57		ASP3026	0.94		Dabrafenib (GSK2118436)	0.33		Flavopiridol HCl	1.03		NSC 23766	1.43		Afatinib (BIBW2992) Dimaleate	1.16		Torin 2	1.01		AT13148	0.56		PF-4989216	0.56		APTSTAT3-9R	0.55		GZD824 Dimesylate
AZ 628	0.91		FIIN-2	1.19			XMD8-92	0.7		KN-62	0.31		Chk2 Inhibitor II (BML-277)	0.95		BFH772	0.94		Rebastinib (DCC-2036)	0.57		Honokiol	0.93		GSK583	0.33		NMS-P937 (NMS1286937)	1.03		JNJ-38877605	1.42		Daphnetin	1.15		AZ191	1.01		HMN-214	0.55		Bisindolylmaleimide I (GF109203X)	0.56		INK 128 (MLN0128)	0.54		PHA-665752
Cediranib (AZD2171)	0.9		GSK180736A (GSK180736)	1.19			AZ 628	0.69		PD173955	0.31		LY294002	0.93		Cabozantinib (XL184, BMS-907351)	0.93		Bakuchiol	0.57		Triciribine	0.92		PLX-4720	0.32		Irbinitinib (ARRY-380, ONT-380)	1.03		Ibrutinib (PCI-32765)	1.42		Triciribine	1.15		Afatinib (BIBW2992)	1		Sotrastaurin	0.55		AR-A014418	0.55		AR-A014418	0.54		CCT196969
PD318088	0.9		AICAR (Acadesine)	1.18			WYE-125132 (WYE-132)	0.69		AZD6738	0.31		GSK2269557	0.93		R547	0.93		Tandutinib (MLN518)	0.57		Daphnetin	0.92		AICAR (Acadesine)	0.32		Filgotinib (GLPG0634)	1.03		NVP-AEW541	1.41		WZ8040	1.15		Tie2 kinase inhibitor	1		Indirubin	0.55		PLX7904	0.55		Cobimetinib (GDC-0973, RG7420)	0.54		Afatinib (BIBW2992) Dimaleate
Tofacitinib (CP-690550,Tasocitinib)	0.9		Lenvatinib (E7080)	1.17			STO-609	0.69		NCB-0846	0.31		MNS (3,4-Methylenedioxy-β-nitrostyrene, MDBN)	0.92		WHI-P154	0.93		Buparlisib (BKM120, NVP-BKM120)	0.55		Momelotinib (CYT387)	0.91		Ipatasertib (GDC-0068)	0.32		KRN 633	1.02		VE-822	1.41		CGP 57380	1.15		Ro-3306	1		PF-3758309	0.55		BMS-345541	0.55		GSK2606414	0.54		CYC116
AR-A014418	0.9		CGP 57380	1.17			CUDC-907	0.67		PF-04691502	0.31		AZ191	0.92		ML167	0.93		GSK2636771	0.55		PFK15	0.91		Filgotinib (GLPG0634)	0.32		JNJ-38877605	1.02		GNF-5	1.41		Cediranib (AZD2171)	1.14		STO-609	1		KD025 (SLx-2119)	0.55		Vistusertib (AZD2014)	0.54		CCT128930	0.53		CUDC-101
Bosutinib (SKI-606)	0.89		LY3023414	1.17			NMS-P937 (NMS1286937)	0.67		PH-797804	0.31		SB415286	0.92		ZM 336372	0.92		SC-514	0.55		BLZ945	0.91		AMG 337	0.32		SU11274	1.01		PIK-294	1.41		LDN-214117	1.13		WYE-125132 (WYE-132)	0.99		APS-2-79 HCl	0.54		Afuresertib (GSK2110183)	0.54		LY333531 HCl	0.53		VX-745
BAW2881 (NVP-BAW2881)	0.89		Oclacitinib	1.16			Pexmetinib (ARRY-614)	0.65		SL-327	0.3		CEP-32496	0.91		P276-00	0.92		Tivantinib (ARQ 197)	0.54		STO-609	0.91		TGR-1202	0.32		Zotarolimus(ABT-578)	1		GSK2656157	1.41		SAR405	1.13		GNE-9605	0.99		PHT-427	0.54		Tanzisertib(CC-930)	0.54		SC-514	0.53		TAK-632
GSK'872 (GSK2399872A)	0.88		PP121	1.16			Ruxolitinib (INCB018424)	0.65		Filgotinib (GLPG0634)	0.3		Olmutinib (HM61713, BI 1482694)	0.91		AMG319	0.92		Everolimus (RAD001)	0.54		ZM 336372	0.9		Lapatinib (GW-572016) Ditosylate	0.31		BMS-777607	0.98		Vatalanib (PTK787) 2HCl	1.4		Y-27632 2HCl	1.12		Nilotinib (AMN-107)	0.99		Brivanib Alaninate (BMS-582664)	0.53		Cabozantinib malate (XL184)	0.53		Brivanib (BMS-540215)	0.52		GSK621
Saracatinib (AZD0530)	0.88		Y-39983 HCl	1.16			WAY-600	0.65		Lenvatinib (E7080)	0.29		Bakuchiol	0.91		VPS34-IN1	0.91		Roscovitine (Seliciclib,CYC202)	0.5		ZM 306416	0.9		SAR405	0.31		Ruxolitinib (INCB018424)	0.98		NVP-BSK805 2HCl	1.4		Danusertib (PHA-739358)	1.12		GDC-0879	0.99		Tie2 kinase inhibitor	0.53		GDC-0084	0.53		Y-27632 2HCl	0.52		G-749
NVP-AEW541	0.88		PF-4708671	1.15			AG-1478 (Tyrphostin AG-1478)	0.65		CYC116	0.29		AZD7762	0.9		Linsitinib (OSI-906)	0.9		TDZD-8	0.5		XL147 analogue	0.9		GSK269962A HCl	0.31		Barasertib (AZD1152-HQPA)	0.98		RO5126766 (CH5126766)	1.4		Sitravatinib (MGCD516)	1.12		AG-18	0.99		PIK-93	0.53		NT157	0.53		AS-604850	0.52		Y-39983 HCl
AC480 (BMS-599626)	0.88		Ruxolitinib (INCB018424)	1.15			WHI-P154	0.65		PHT-427	0.29		Honokiol	0.9		AG-18	0.9		GSK180736A (GSK180736)	0.5		ZM 447439	0.89		Forsythin	0.31		Palbociclib (PD-0332991) HCl	0.98		Trametinib (GSK1120212)	1.39		SB203580	1.11		BMS-582949	0.99		AEE788 (NVP-AEE788)	0.52		SNS-314 Mesylate	0.53		A-769662	0.52		Tandutinib (MLN518)
Rapamycin (Sirolimus)	0.87		CL-387785 (EKI-785)	1.15			Torkinib (PP242)	0.64		PD173074	0.29		WHI-P154	0.9		GSK269962A HCl	0.9		7,8-Dihydroxyflavone	0.49		PD0325901	0.89		GSK'872 (GSK2399872A)	0.31		BMS-911543	0.97		Idelalisib (CAL-101, GS-1101)	1.39		10058-F4	1.11		PF-06447475	0.99		CAY10505	0.52		Sorafenib Tosylate	0.52		Dacomitinib (PF299804, PF299)	0.52		PHA-767491
Alisertib (MLN8237)	0.87		MLN2480	1.15			Motesanib Diphosphate (AMG-706)	0.63		HS-173	0.29		SAR-020106	0.9		GSK180736A (GSK180736)	0.9		S49076	0.49		PF-477736	0.89		Amuvatinib (MP-470)	0.31		WNK463	0.97		Amlexanox	1.39		BMS-911543	1.11		ONO-4059 (GS-4059) hydrochloride	0.99		Bikinin	0.52		KN-62	0.52		XMD8-92	0.52		Momelotinib (CYT387)
Taxifolin (Dihydroquercetin)	0.87		Ro3280	1.15			Picropodophyllin (PPP)	0.63		AEE788 (NVP-AEE788)	0.28		ZINC00881524 (ROCK inhibitor)	0.9		PD0325901	0.89		MGCD-265	0.48		Losmapimod (GW856553X)	0.89		GNE-0877	0.31		AZ5104	0.96		ASP3026	1.39		LY2584702 Tosylate	1.11		Doramapimod (BIRB 796)	0.98		AMG319	0.52		Rociletinib (CO-1686, AVL-301)	0.52		Palomid 529 (P529)	0.51		KU-55933 (ATM Kinase Inhibitor)
LJI308	0.86		DTP3	1.14			CCT196969	0.63		KU-60019	0.28		PLX-4720	0.85		CCT128930	0.89		SBE 13 HCl	0.48		GSK2606414	0.89		CNX-774	0.31		PIK-III	0.96		PF-06447475	1.38		JNJ-38877605	1.1		H 89 2HCl	0.98		Cobimetinib (GDC-0973, RG7420)	0.52		TAK-632	0.52		HTH-01-015	0.51		BLU9931
ZSTK474	0.85		AT13148	1.13			Amlexanox	0.62		AMG-900	0.28		CAY10505	0.85		Idelalisib (CAL-101, GS-1101)	0.89		VPS34 inhibitor 1 (Compound 19, PIK-III analogue)	0.48		Amuvatinib (MP-470)	0.88		Silmitasertib (CX-4945)	0.3		Nazartinib (EGF816, NVS-816)	0.96		MK-8745	1.37		YM201636	1.1		Tofacitinib (CP-690550,Tasocitinib)	0.98		PND-1186 (VS-4718)	0.52		ETC-1002	0.52		Bafetinib (INNO-406)	0.51		SAR405
Pelitinib (EKB-569)	0.85		Tivozanib (AV-951)	1.12			Brivanib Alaninate (BMS-582664)	0.61		ZINC00881524 (ROCK inhibitor)	0.28		Pexmetinib (ARRY-614)	0.85		Filgotinib (GLPG0634)	0.89		Tyrphostin AG 1296	0.47		GSK2578215A	0.88		Pazopanib HCl (GW786034 HCl)	0.3		INK 128 (MLN0128)	0.95		PI-103	1.36		NVP-AEW541	1.09		XL388	0.98		Bakuchiol	0.51		VE-821	0.52		AEE788 (NVP-AEE788)	0.5		PIK-III
Daphnetin	0.85		Ponatinib (AP24534)	1.12			VX-745	0.61		Voxtalisib (XL765, SAR245409)	0.27		MLN2480	0.84		Pamapimod (R-1503, Ro4402257)	0.89		Vandetanib (ZD6474)	0.47		PP2	0.87		Cabozantinib (XL184, BMS-907351)	0.3		CCT128930	0.94		JNJ-7706621	1.36		Varlitinib	1.09		TIC10	0.98		Voxtalisib (SAR245409, XL765) Analogue	0.51		Imatinib (STI571)	0.52		OSI-420	0.5		Gefitinib (ZD1839)
LFM-A13	0.85		Honokiol	1.12			ID-8	0.61		Omipalisib (GSK2126458, GSK458)	0.27		Ceritinib (LDK378)	0.83		WZ8040	0.88		GNF-7	0.47		Imatinib Mesylate (STI571)	0.86		GSK1904529A	0.3		ZM 447439	0.94		GSK1904529A	1.35		Ibrutinib (PCI-32765)	1.09		CHIR-98014	0.97		CCT128930	0.51		ENMD-2076	0.51		PP1	0.5		GSK1904529A
Sotrastaurin	0.84		GW2580	1.12			ZM 323881 HCl	0.6		ZM 306416	0.26		CCT137690	0.83		CUDC-907	0.88		CCT128930	0.46		CGI1746	0.86		Hesperadin	0.3		PF-3758309	0.94		AICAR (Acadesine)	1.35		Torin 2	1.09		PF-477736	0.97		ZM 306416	0.51		MK-2461	0.51		BFH772	0.5		YM201636
AG-18	0.84		CH5183284 (Debio-1347)	1.12			RKI-1447	0.6		Chrysophanic Acid	0.25		CC-223	0.82		IC261	0.88		3-Methyladenine (3-MA)	0.46		Vacquinol-1	0.86		CHIR-124	0.3		PIK-93	0.93		JNK Inhibitor IX	1.35		Hydroxyfasudil (HA-1100) HCl	1.09		IC261	0.97		Amuvatinib (MP-470)	0.5		LDN-214117	0.51		VPS34 inhibitor 1 (Compound 19, PIK-III analogue)	0.5		CEP-32496
Silmitasertib (CX-4945)	0.84		Tandutinib (MLN518)	1.12			Poziotinib (HM781-36B)	0.6		TG101209	0.25		MK-8776 (SCH 900776)	0.82		Ripasudil (K-115) hydrochloride dihydrate	0.88		TCS 359	0.46		TCS 359	0.85		VE-821	0.3		A-769662	0.93		H 89 2HCl	1.34		WZ4003	1.08		DTP3	0.97		PHA-767491	0.5		EHop-016	0.51		Brivanib Alaninate (BMS-582664)	0.49		SC1
Honokiol	0.83		Ro-3306	1.11			Miransertib (ARQ 092) HCl	0.6		GSK2334470	0.25		LY2603618	0.81		Regorafenib (BAY 73-4506)	0.87		Foretinib (GSK1363089)	0.45		Erlotinib	0.85		Cobimetinib (GDC-0973, RG7420)	0.29		GSK269962A HCl	0.93		PIK-93	1.34		KU-55933 (ATM Kinase Inhibitor)	1.07		XMD16-5	0.97		VE-822	0.5		Bafetinib (INNO-406)	0.51		Refametinib (RDEA119, Bay 86-9766)	0.49		CNX-774
NU6027	0.83		XMD8-87	1.11			VE-821	0.6		VE-822	0.25		AG-18	0.8		VPS34 inhibitor 1 (Compound 19, PIK-III analogue)	0.87		Y-27632 2HCl	0.45		PD-166866 (PD166866)	0.85		VPS34 inhibitor 1 (Compound 19, PIK-III analogue)	0.29		Varlitinib	0.92		Cabozantinib malate (XL184)	1.34		LY294002	1.07		NVP-BVU972	0.96		LFM-A13	0.5		Autophinib	0.51		ONO-4059 analogue	0.49		UNC2881
AZD3463	0.82		AZD8186	1.11			NVP-AEW541	0.59		Bisindolylmaleimide I (GF109203X)	0.25		A-769662	0.8		PIK-III	0.87		abemaciclib (LY2835219)	0.45		Bakuchiol	0.85		BLU9931	0.29		SKLB1002	0.91		SU9516	1.34		Palomid 529 (P529)	1.07		PD168393	0.96		TIC10	0.5		LY364947	0.51		Bakuchiol	0.49		BAW2881 (NVP-BAW2881)
CEP-32496	0.82		Ceritinib (LDK378)	1.1			Ibrutinib (PCI-32765)	0.59		Senexin A	0.25		Dovitinib (TKI-258, CHIR-258)	0.79		AT7519	0.86		Chk2 Inhibitor II (BML-277)	0.45		Ceritinib (LDK378)	0.85		Y-27632 2HCl	0.29		NVP-AEW541	0.91		Filgotinib (GLPG0634)	1.32		BIO	1.07		Refametinib (RDEA119, Bay 86-9766)	0.96		GSK2256098	0.5		Lupeol	0.51		Selumetinib (AZD6244)	0.48		Everolimus (RAD001)
Selumetinib (AZD6244)	0.81		VE-822	1.1			XL019	0.59		Masitinib (AB1010)	0.24		OSI-930	0.78		RN486	0.86		A66	0.44		Necrosulfonamide	0.84		YM201636	0.29		Pazopanib	0.91		BAW2881 (NVP-BAW2881)	1.31		FRAX597	1.07		Nintedanib (BIBF 1120)	0.96		Nilotinib (AMN-107)	0.49		AZD2858	0.5		Dasatinib	0.48		BIX 02188
NMS-P937 (NMS1286937)	0.81		BI-847325	1.1			Erlotinib	0.59		AZD7762	0.24		Decernotinib (VX-509)	0.78		OTS964	0.86		PHT-427	0.44		AZ5104	0.83		AST-1306	0.29		LFM-A13	0.91		Motesanib Diphosphate (AMG-706)	1.3		Osimertinib (AZD9291)	1.07		LY2584702 Tosylate	0.96		CEP-33779	0.49		WH-4-023	0.5		D 4476	0.48		Phenformin HCl
Serabelisib (INK-1117,MLN-1117,TAK-117)	0.8		Bakuchiol	1.1			EHop-016	0.59		TDZD-8	0.24		Necrosulfonamide	0.78		AZD8330	0.85		Thiazovivin	0.44		HER2-Inhibitor-1	0.83		MK-2461	0.29		LDC000067	0.9		Encorafenib (LGX818)	1.3		Radotinib	1.07		CH5132799	0.95		CNX-774	0.49		ASP3026	0.5		MNS (3,4-Methylenedioxy-β-nitrostyrene, MDBN)	0.48		LDC000067
GSK2982772	0.8		ANA-12	1.09			Saracatinib (AZD0530)	0.58		SMI-4a	0.24		Senexin A	0.78		Telatinib	0.85		Sapitinib (AZD8931)	0.43		JNJ-38877605	0.82		PD168393	0.29		Pazopanib HCl (GW786034 HCl)	0.89		TCS 359	1.3		LDC1267	1.07		Bosutinib (SKI-606)	0.95		Sunitinib	0.49		GNE-317	0.5		XL388	0.48		ID-8
ZM 323881 HCl	0.8		WYE-125132 (WYE-132)	1.08			SB202190 (FHPI)	0.58		FR 180204	0.24		LY3023414	0.77		TIC10 Analogue	0.85		PP121	0.43		SGI-1776 free base	0.82		WHI-P154	0.29		GSK1070916	0.87		Berbamine (dihydrochloride)	1.3		Lapatinib (GW-572016) Ditosylate	1.06		Imatinib (STI571)	0.95		Y-27632 2HCl	0.48		CZ415	0.5		PF-477736	0.48		PF-4989216
Losmapimod (GW856553X)	0.8		CAY10505	1.08			Rigosertib (ON-01910)	0.58		TGX-221	0.23		CGP 57380	0.76		ZM 306416	0.85		AZD4547	0.43		Tofacitinib (CP-690550) Citrate	0.82		ETC-1002	0.29		BIX 02188	0.86		Tozasertib (VX-680, MK-0457)	1.29		HTH-01-015	1.06		PHA-793887	0.94		Vandetanib (ZD6474)	0.47		Tandutinib (MLN518)	0.5		SU11274	0.47		AMG319
R788 (Fostamatinib) Disodium	0.8		CEP-32496	1.07			CAY10505	0.58		WZ3146	0.23		XL147 analogue	0.75		Bikinin	0.85		ZINC00881524 (ROCK inhibitor)	0.43		DEL-22379	0.82		PRT-060318 2HCl	0.29		Tandutinib (MLN518)	0.86		Hesperadin	1.29		XMD16-5	1.06		Pelitinib (EKB-569)	0.94		SB202190 (FHPI)	0.47		Voxtalisib (SAR245409, XL765) Analogue	0.49		ZSTK474	0.47		PLX7904
AT7519	0.79		JNJ-7706621	1.06			UNC2881	0.58		MK-2206 2HCl	0.23		NU7026	0.74		Y-27632 2HCl	0.84		RXDX-106 (CEP-40783)	0.41		Obacunone	0.82		BMS-536924	0.28		Torkinib (PP242)	0.85		PQ 401	1.28		GSK621	1.05		PD173955	0.94		VX-745	0.47		MLN0905	0.49		APS-2-79 HCl	0.47		GSK2606414
AZD1080	0.79		Voxtalisib (XL765, SAR245409)	1.06			LY364947	0.58		VX-745	0.23		Tanzisertib(CC-930)	0.73		Tandutinib (MLN518)	0.83		Ensartinib (X-396)	0.4		ZSTK474	0.8		PF-3758309	0.28		GDC-0994	0.85		GSK'872 (GSK2399872A)	1.27		SB239063	1.05		AZD4547	0.93		BX-795	0.47		GNE-0877	0.49		AZD2932	0.47		APTSTAT3-9R
CH5183284 (Debio-1347)	0.79		ZINC00881524 (ROCK inhibitor)	1.06			SB203580	0.57		CUDC-907	0.23		BFH772	0.71		PF-4708671	0.83		OTS964	0.39		TAE226 (NVP-TAE226)	0.8		AZD5363	0.28		Quizartinib (AC220)	0.84		Taxifolin (Dihydroquercetin)	1.27		ZM 447439	1.05		PD173074	0.92		Cabozantinib malate (XL184)	0.47		Nintedanib (BIBF 1120)	0.48		PD0325901	0.46		Duvelisib (IPI-145, INK1197)
Afuresertib (GSK2110183)	0.78		SSR128129E	1.05			Fedratinib (SAR302503, TG101348)	0.57		Roscovitine (Seliciclib,CYC202)	0.22		CH5132799	0.7		Chrysophanic Acid	0.83		Ripasudil (K-115) hydrochloride dihydrate	0.39		WYE-125132 (WYE-132)	0.79		CRT0066101	0.28		CCT196969	0.84		YM201636	1.26		PF-4989216	1.05		AICAR (Acadesine)	0.92		HS-173	0.47		Radotinib	0.48		MLN8054	0.46		GSK2636771
VPS34-IN1	0.77		TAE226 (NVP-TAE226)	1.05			SKLB1002	0.57		DASA-58	0.22		GW441756	0.68		VS-5584 (SB2343)	0.83		TPCA-1	0.38		OSU-03012 (AR-12)	0.79		IPI-549	0.28		Necrosulfonamide	0.81		Dovitinib (TKI258) Lactate	1.26		CCT245737	1.05		PHA-767491	0.92		TGR-1202	0.47		Thiazovivin	0.47		Lifirafenib (BGB-283)	0.46		WH-4-023
PQ 401	0.77		BMS-911543	1.05			GSK2256098	0.57		SB239063	0.22		Rociletinib (CO-1686, AVL-301)	0.68		AZD5363	0.83		P276-00	0.37		LDC000067	0.79		KN-93 Phosphate	0.28		Scopoletin	0.81		Tideglusib	1.25		CUDC-907	1.04		CAY10505	0.92		LDC4297 (LDC044297)	0.47		Buparlisib (BKM120, NVP-BKM120)	0.47		Schisandrin B (Sch B)	0.46		Regorafenib (BAY 73-4506)
GSK2269557	0.77		CZ415	1.05			AICAR (Acadesine)	0.56		Volasertib (BI 6727)	0.22		BAY 1217389	0.68		Serabelisib (INK-1117,MLN-1117,TAK-117)	0.81		BI 2536	0.36		ML167	0.79		Neratinib (HKI-272)	0.27		Flavopiridol (Alvocidib)	0.8		GSK2292767	1.25		EHop-016	1.04		Fostamatinib (R788)	0.92		TG101209	0.46		AS-604850	0.47		Binimetinib (MEK162, ARRY-162, ARRY-438162)	0.46		AZD8330
R406	0.76		Sunitinib Malate	1.04			ML-7 HCl	0.56		NVP-BVU972	0.22		Afuresertib (GSK2110183)	0.67		Tofacitinib (CP-690550) Citrate	0.81		OTS514 hydrochloride	0.36		APS-2-79 HCl	0.79		Y-39983 HCl	0.27		AS-604850	0.79		Deguelin	1.25		TAK-733	1.03		PQ 401	0.92		Binimetinib (MEK162, ARRY-162, ARRY-438162)	0.46		Idelalisib (CAL-101, GS-1101)	0.47		MK-8745	0.46		KW-2449
NVP-BVU972	0.75		S-Ruxolitinib (INCB018424)	1.04			SC-514	0.55		Honokiol	0.22		NPS-1034	0.67		ONO-4059 analogue	0.81		AZ20	0.35		Torkinib (PP242)	0.78		Tivantinib (ARQ 197)	0.27		Dasatinib	0.79		IPI-549	1.25		TAK-715	1.03		FR 180204	0.92		S-Ruxolitinib (INCB018424)	0.46		CHIR-99021 (CT99021) HCl	0.47		CP-724714	0.44		PF-4708671
Poziotinib (HM781-36B)	0.75		NT157	1.04			Sunitinib Malate	0.54		BMS-777607	0.21		ML-7 HCl	0.67		Sodium Houttuyfonate	0.8		PIK-293	0.35		Nazartinib (EGF816, NVS-816)	0.78		Oclacitinib	0.26		GSK1059615	0.79		PLX7904	1.23		Vatalanib (PTK787) 2HCl	1.02		ASP3026	0.92		Purvalanol A	0.46		AZD6738	0.47		Pazopanib HCl (GW786034 HCl)	0.44		Pimasertib (AS-703026)
K03861	0.75		VPS34 inhibitor 1 (Compound 19, PIK-III analogue)	1.04			R406	0.54		AZD8055	0.21		AZD1208	0.66		GSK621	0.8		PF-04691502	0.34		Genistein	0.77		XL388	0.26		Miransertib (ARQ 092) HCl	0.78		Pexmetinib (ARRY-614)	1.23		ONO-4059 analogue	1.02		VX-702	0.91		OTS514 hydrochloride	0.46		Y-39983 HCl	0.47		Afatinib (BIBW2992)	0.44		ENMD-2076
Ruxolitinib (INCB018424)	0.74		Chloroquine Phosphate	1.04			Temsirolimus (CCI-779, NSC 683864)	0.53		AZD5438	0.21		GSK2256098	0.66		DASA-58	0.8		PND-1186 (VS-4718)	0.34		AS-604850	0.77		Erdafitinib (JNJ-42756493)	0.26		BIX 02189	0.77		PFK15	1.22		ANA-12	1.02		NSC 23766	0.91		WZ8040	0.45		NU6027	0.46		WZ4002	0.44		PD173074
Volasertib (BI 6727)	0.74		10058-F4	1.03			UNC2025	0.53		A-674563	0.21		BIX 02188	0.65		GDC-0326	0.8		SAR405	0.34		Neratinib (HKI-272)	0.77		Saracatinib (AZD0530)	0.26		Gefitinib (ZD1839)	0.77		GSK429286A	1.21		LJH685	1.02		GNF-5837	0.91		WYE-125132 (WYE-132)	0.45		LY2857785	0.46		GSK461364	0.44		GSK429286A
PF-04691502	0.74		AG-1024	1.02			Acalabrutinib (ACP-196)	0.53		Bikinin	0.21		Tivozanib (AV-951)	0.65		LY294002	0.79		Lapatinib (GW-572016) Ditosylate	0.33		LFM-A13	0.77		Vistusertib (AZD2014)	0.26		ZM 323881 HCl	0.77		NMS-P937 (NMS1286937)	1.21		SAR131675	1.02		Sunitinib	0.91		TG100-115	0.44		Zotarolimus(ABT-578)	0.45		LY3023414	0.44		CC-115
TAE226 (NVP-TAE226)	0.74		RKI-1447	1.02			PND-1186 (VS-4718)	0.53		Pamapimod (R-1503, Ro4402257)	0.21		Poziotinib (HM781-36B)	0.65		SSR128129E	0.79		GSK461364	0.33		GNE-0877	0.76		Bisindolylmaleimide I (GF109203X)	0.26		VE-821	0.77		ZM 306416	1.2		MLN2480	1.01		PF-04691502	0.9		Crizotinib (PF-02341066)	0.44		CCT196969	0.45		Pazopanib	0.44		Brivanib (BMS-540215)
AZD3759	0.74		Olmutinib (HM61713, BI 1482694)	1.02			Lenvatinib (E7080)	0.52		MK-8776 (SCH 900776)	0.21		PHT-427	0.62		AZD1080	0.79		HS-173	0.33		PHA-793887	0.75		CHIR-99021 (CT99021)	0.25		Afatinib (BIBW2992)	0.75		AT7519 HCl	1.2		LJI308	1.01		OSI-027	0.9		SB239063	0.44		Ripasudil (K-115) hydrochloride dihydrate	0.45		LFM-A13	0.43		Pictilisib (GDC-0941)
Acalabrutinib (ACP-196)	0.74		NSC 23766	1.02			CHIR-99021 (CT99021)	0.52		CP-724714	0.2		Daphnetin	0.62		GNE-7915	0.79		LY364947	0.33		Quizartinib (AC220)	0.74		Phenformin HCl	0.25		Tivantinib (ARQ 197)	0.75		Doramapimod (BIRB 796)	1.19		PQ 401	1.01		INK 128 (MLN0128)	0.9		PF-4989216	0.44		R406	0.45		DDR1-IN-1	0.43		CCT137690
BFH772	0.74		Forsythin	1.02			PF-477736	0.52		AZD8330	0.2		Golvatinib (E7050)	0.62		Oclacitinib	0.79		GSK690693	0.32		MNS (3,4-Methylenedioxy-β-nitrostyrene, MDBN)	0.74		ALK-IN-1	0.25		JNK-IN-8	0.75		GDC-0623	1.19		GSK269962A HCl	1.01		Chloroquine Phosphate	0.9		LY294002	0.43		Uprosertib (GSK2141795)	0.45		OTS964	0.43		GSK2292767
Ridaforolimus (Deforolimus, MK-8669)	0.73		Ki8751	1			S-Ruxolitinib (INCB018424)	0.52		Ibrutinib (PCI-32765)	0.2		Refametinib (RDEA119, Bay 86-9766)	0.61		MLN0905	0.78		PRT-060318 2HCl	0.32		NT157	0.74		MK-8745	0.25		CEP-32496	0.75		Larotrectinib (LOXO-101) sulfate	1.19		Roscovitine (Seliciclib,CYC202)	0.99		Roscovitine (Seliciclib,CYC202)	0.89		GSK1904529A	0.43		Poziotinib (HM781-36B)	0.45		Cediranib (AZD2171)	0.42		Sennoside B
PIK-293	0.73		PP1	1			SBE 13 HCl	0.52		AZ 628	0.2		LTURM34	0.6		JNK Inhibitor IX	0.78		PF-06273340	0.32		GDC-0879	0.73		DDR1-IN-1	0.25		Dacomitinib (PF299804, PF299)	0.74		SAR405	1.19		PD98059	0.99		ALK-IN-1	0.89		PHA-680632	0.43		WZ4003	0.44		Amuvatinib (MP-470)	0.42		BFH772
BLU9931	0.73		PD0325901	0.99			Deguelin	0.52		R788 (Fostamatinib) Disodium	0.19		CZ415	0.6		Phenformin HCl	0.77		MK-8776 (SCH 900776)	0.31		Doramapimod (BIRB 796)	0.73		Trapidil	0.25		CHIR-99021 (CT99021)	0.73		ERK5-IN-1	1.18		Mubritinib (TAK 165)	0.99		Kenpaullone	0.89		BIX 02188	0.43		Filgotinib (GLPG0634)	0.43		Skepinone-L	0.42		Pexmetinib (ARRY-614)
Flavopiridol (Alvocidib)	0.72		GNE-9605	0.99			AZD3759	0.52		P276-00	0.19		MLN0905	0.59		BLU9931	0.77		GNF-5	0.3		CEP-32496	0.73		BIO-acetoxime	0.25		Temsirolimus (CCI-779, NSC 683864)	0.73		BMS-911543	1.18		GSK583	0.99		PF-00562271	0.88		MK-5108 (VX-689)	0.43		ONO-4059 analogue	0.43		EAI045	0.42		Degrasyn (WP1130)
AS-604850	0.72		ZM 447439	0.98			LY2584702 Tosylate	0.51		Acalabrutinib (ACP-196)	0.19		TGR-1202	0.59		TGR-1202	0.77		KU-55933 (ATM Kinase Inhibitor)	0.29		Radotinib	0.73		SU5402	0.25		TGR-1202	0.73		Pamapimod (R-1503, Ro4402257)	1.18		PF-04691502	0.98		Crizotinib (PF-02341066)	0.88		Osimertinib (AZD9291)	0.43		SGX-523	0.43		Momelotinib (CYT387)	0.41		Milciclib (PHA-848125)
PF-06447475	0.72		PF-477736	0.98			OSI-930	0.51		Temsirolimus (CCI-779, NSC 683864)	0.18		GSK'872 (GSK2399872A)	0.59		Motesanib Diphosphate (AMG-706)	0.76		LY294002	0.29		PF-06447475	0.73		Schisandrin B (Sch B)	0.24		ZSTK474	0.72		GNF-7	1.18		Apitolisib (GDC-0980, RG7422)	0.98		CYC116	0.88		Deguelin	0.43		LDC1267	0.43		BGT226 (NVP-BGT226)	0.41		Pazopanib
XMD8-87	0.72		AZ5104	0.98			SC1	0.51		Ridaforolimus (Deforolimus, MK-8669)	0.18		Miransertib (ARQ 092) HCl	0.59		LY364947	0.76		PIK-III	0.29		AG-1024	0.72		Tideglusib	0.24		PLX7904	0.72		PD-166866 (PD166866)	1.18		SB202190 (FHPI)	0.98		Hydroxyfasudil (HA-1100) HCl	0.88		LY333531 HCl	0.43		BMS-777607	0.42		GSK1838705A	0.41		NPS-1034
PIK-III	0.71		MSC2530818	0.98			Forsythin	0.51		SB202190 (FHPI)	0.18		HMN-214	0.58		SF2523	0.76		CUDC-907	0.28		MGCD-265	0.72		Tepotinib (EMD 1214063)	0.24		DEL-22379	0.72		KX2-391	1.17		AT7867	0.98		ETC-1002	0.87		Erdafitinib (JNJ-42756493)	0.43		CC-292 (AVL-292)	0.42		LDC000067	0.41		PF-562271
kira6	0.7		AZ 628	0.97			TGX-221	0.5		CGI1746	0.18		H 89 2HCl	0.58		Tivantinib (ARQ 197)	0.75		NSC 23766	0.28		GNE-7915	0.72		Anisomycin	0.24		AZD1480	0.71		LY2090314	1.16		PF-06447475	0.98		EHop-016	0.87		BMS-265246	0.42		MLN2480	0.42		TCS 359	0.41		Vacquinol-1
PD168393	0.7		CC-292 (AVL-292)	0.97			SKI II	0.5		MLN0905	0.18		YM201636	0.58		Asiatic Acid	0.75		IPI-549	0.28		Buparlisib (BKM120, NVP-BKM120)	0.7		ML167	0.24		MK-8776 (SCH 900776)	0.71		ENMD-2076 L-(+)-Tartaric acid	1.16		CHIR-98014	0.97		SU11274	0.86		Trapidil	0.42		ERK5-IN-1	0.42		Scopoletin	0.41		SB239063
SC1	0.7		PF-4989216	0.97			PD0325901	0.49		TGR-1202	0.18		Belizatinib (TSR-011)	0.58		BAY 11-7082	0.75		GNE-317	0.28		CHIR-98014	0.7		eFT-508 (eFT508)	0.24		Torin 2	0.7		PI-3065	1.16		Sotrastaurin	0.97		PHT-427	0.86		WYE-354	0.41		Osimertinib (AZD9291)	0.42		GSK2982772	0.41		VX-702
LY3023414	0.7		STO-609	0.97			TAK-733	0.49		MSC2530818	0.18		SU11274	0.57		GSK2256098	0.75		PF-4989216	0.28		Dacomitinib (PF299804, PF299)	0.7		ML-7 HCl	0.24		Ponatinib (AP24534)	0.69		BMS-536924	1.15		KRN 633	0.97		VX-745	0.86		AS-604850	0.41		ZM 323881 HCl	0.41		WAY-600	0.4		Bikinin
PHA-767491	0.69		Triciribine	0.96			SAR405	0.48		Tivantinib (ARQ 197)	0.17		PHA-665752	0.57		Chk2 Inhibitor II (BML-277)	0.75		ML-7 HCl	0.27		Dinaciclib (SCH727965)	0.7		ENMD-2076	0.24		CCT137690	0.67		AZD6482	1.15		Ponatinib (AP24534)	0.97		AMG-458	0.86		SAR131675	0.41		ANA-12	0.41		AZ 628	0.4		PHA-680632
ZM 306416	0.69		NU6027	0.95			GSK583	0.48		TPCA-1	0.17		TAK-632	0.57		Icotinib	0.74		Quizartinib (AC220)	0.27		NVP-AEW541	0.69		AEE788 (NVP-AEE788)	0.24		Regorafenib (BAY 73-4506)	0.67		ONO-4059 analogue	1.15		HER2-Inhibitor-1	0.97		FRAX597	0.86		FR 180204	0.4		Trapidil	0.41		Idelalisib (CAL-101, GS-1101)	0.4		ALK-IN-1
ML167	0.69		NVP-BVU972	0.95			Capmatinib (INCB28060)	0.48		PP2	0.17		Erdafitinib (JNJ-42756493)	0.57		PP1	0.74		H 89 2HCl	0.27		Pelitinib (EKB-569)	0.69		Thiazovivin	0.24		RO5126766 (CH5126766)	0.66		Skepinone-L	1.15		KN-62	0.96		GSK2578215A	0.86		Gefitinib (ZD1839)	0.4		SKLB1002	0.41		OSI-027	0.4		Lenvatinib (E7080)
XL388	0.69		Osimertinib (AZD9291)	0.94			BMS-777607	0.48		Anisomycin	0.17		Ki8751	0.56		Fasudil (HA-1077) HCl	0.73		LY3023414	0.26		VE-822	0.69		PIK-293	0.24		SC-514	0.64		Sodium Houttuyfonate	1.15		SC1	0.96		CEP-32496	0.86		Apitolisib (GDC-0980, RG7422)	0.4		GSK180736A (GSK180736)	0.41		GSK180736A (GSK180736)	0.4		Danusertib (PHA-739358)
PF-4708671	0.68		AZ20	0.93			Losmapimod (GW856553X)	0.48		Larotrectinib (LOXO-101) sulfate	0.17		AZD6482	0.56		GSK1070916	0.73		Ki8751	0.26		Ripasudil (K-115) hydrochloride dihydrate	0.68		SB239063	0.24		P276-00	0.64		NU6027	1.14		HS-173	0.95		CGP 57380	0.86		CH5132799	0.4		ZM 447439	0.4		Ipatasertib (GDC-0068)	0.4		LY3023414
Imatinib (STI571)	0.68		CHIR-99021 (CT99021) HCl	0.93			Refametinib (RDEA119, Bay 86-9766)	0.47		Everolimus (RAD001)	0.16		ML167	0.56		Capmatinib (INCB28060)	0.73		Cabozantinib malate (XL184)	0.26		SB415286	0.67		S-Ruxolitinib (INCB018424)	0.23		AZ 960	0.63		LJI308	1.14		SSR128129E	0.95		LY2857785	0.86		AT7519 HCl	0.4		Ro-3306	0.4		VX-702	0.4		Vandetanib (ZD6474)
GSK1070916	0.68		CZC24832	0.93			Ridaforolimus (Deforolimus, MK-8669)	0.47		SC-514	0.16		AG-1478 (Tyrphostin AG-1478)	0.56		MLN2480	0.73		Selumetinib (AZD6244)	0.25		Fedratinib (SAR302503, TG101348)	0.66		Pazopanib	0.23		Trametinib (GSK1120212)	0.63		ANA-12	1.14		PRT062607 (P505-15, BIIB057) HCl	0.94		GDC-0623	0.86		SAR-020106	0.39		Lorlatinib?(PF-6463922)	0.4		Acalabrutinib (ACP-196)	0.4		AT9283
ZINC00881524 (ROCK inhibitor)	0.68		NVP-AEW541	0.92			WZ4002	0.47		Tideglusib	0.16		GSK2334470	0.55		Pilaralisib (XL147)	0.73		Volasertib (BI 6727)	0.25		AZD5438	0.66		BMS-911543	0.23		FLLL32	0.63		KD025 (SLx-2119)	1.14		Flavopiridol (Alvocidib)	0.94		BAW2881 (NVP-BAW2881)	0.86		Bisindolylmaleimide I (GF109203X)	0.38		P276-00	0.4		Pamapimod (R-1503, Ro4402257)	0.4		Torkinib (PP242)
Belizatinib (TSR-011)	0.68		ZSTK474	0.92			Reversine	0.47		AMG319	0.16		CUDC-101	0.54		CH5132799	0.72		TAK-733	0.25		KN-93 Phosphate	0.66		GSK180736A (GSK180736)	0.23		Ripasudil (K-115) hydrochloride dihydrate	0.63		Obacunone	1.14		JNK-IN-8	0.94		Bisindolylmaleimide I (GF109203X)	0.85		WH-4-023	0.38		Alisertib (MLN8237)	0.39		AC480 (BMS-599626)	0.39		Schisandrin B (Sch B)
APS-2-79 HCl	0.68		H 89 2HCl	0.92			CCT245737	0.47		FLLL32	0.16		AT7867	0.54		LY3023414	0.72		ASP3026	0.25		PH-797804	0.65		MK-8776 (SCH 900776)	0.23		XMD16-5	0.63		CP-673451	1.13		ZM 323881 HCl	0.94		AD80	0.85		APTSTAT3-9R	0.38		Ki8751	0.39		Tivantinib (ARQ 197)	0.39		Bay 11-7085
Genistein	0.67		KN-93 Phosphate	0.92			Ro3280	0.47		Mubritinib (TAK 165)	0.16		Danusertib (PHA-739358)	0.54		Erlotinib	0.72		LY2603618	0.24		Y-27632 2HCl	0.65		H 89 2HCl	0.23		Lapatinib (GW-572016) Ditosylate	0.63		AZD2858	1.13		Acalabrutinib (ACP-196)	0.94		BMS-754807	0.85		Flavopiridol (Alvocidib)	0.37		CX-6258 HCl	0.39		XL019	0.39		Shikonin
Palomid 529 (P529)	0.67		PLX7904	0.92			THZ1 2HCl	0.47		Peficitinib (ASP015K, JNJ-54781532)	0.16		U0126-EtOH	0.53		Sitravatinib (MGCD516)	0.72		Voxtalisib (XL765, SAR245409)	0.24		AZD7762	0.65		PD173074	0.23		NVP-BVU972	0.62		FR 180204	1.13		GSK690693	0.93		Pictilisib (GDC-0941)	0.85		PF-04691502	0.37		INK 128 (MLN0128)	0.39		Vacquinol-1	0.39		Flavopiridol (Alvocidib)
Telatinib	0.67		Telatinib	0.92			CZ415	0.47		LY2584702 Tosylate	0.16		AT13148	0.53		NVP-AEW541	0.71		BGT226 (NVP-BGT226)	0.22		PF-543	0.65		CZ415	0.22		Imatinib (STI571)	0.62		Tanzisertib(CC-930)	1.12		AZD8055	0.93		Rebastinib (DCC-2036)	0.84		Dacomitinib (PF299804, PF299)	0.37		abemaciclib (LY2835219)	0.39		Trapidil	0.39		Alpelisib (BYL719)
CZ415	0.67		SU5402	0.9			Palbociclib (PD-0332991) HCl	0.47		PP1	0.15		EHop-016	0.53		Neratinib (HKI-272)	0.71		Cediranib (AZD2171)	0.22		SC-514	0.65		TPX-0005	0.22		GDC-0084	0.62		Tie2 kinase inhibitor	1.11		Olmutinib (HM61713, BI 1482694)	0.93		Ridaforolimus (Deforolimus, MK-8669)	0.84		MK-8745	0.37		RO9021	0.39		Baricitinib (LY3009104, INCB028050)	0.39		Selumetinib (AZD6244)
Amuvatinib (MP-470)	0.66		APS-2-79 HCl	0.9			PHT-427	0.46		CC-223	0.15		Tie2 kinase inhibitor	0.52		STO-609	0.71		Pamapimod (R-1503, Ro4402257)	0.22		SC1	0.65		PD0325901	0.22		Bafetinib (INNO-406)	0.61		BLU9931	1.11		Larotrectinib (LOXO-101) sulfate	0.93		SB239063	0.84		GSK269962A HCl	0.37		Acalabrutinib (ACP-196)	0.39		Y-39983 HCl	0.39		WZ4002
CUDC-101	0.66		AZD4547	0.89			AZ 960	0.46		GNE-9605	0.15		Brivanib Alaninate (BMS-582664)	0.52		OSI-027	0.7		DEL-22379	0.22		Apitolisib (GDC-0980, RG7422)	0.64		AMG-900	0.22		ASP3026	0.61		Fasudil (HA-1077) HCl	1.1		Serabelisib (INK-1117,MLN-1117,TAK-117)	0.93		IM-12	0.84		Lenvatinib (E7080)	0.36		XMD8-87	0.39		Linsitinib (OSI-906)	0.38		WAY-600
NPS-1034	0.66		ONO-4059 analogue	0.89			AMG-900	0.46		RO9021	0.15		ZM 447439	0.52		WZ4003	0.7		Regorafenib (BAY 73-4506)	0.21		CHIR-99021 (CT99021) HCl	0.64		Varlitinib	0.22		LY364947	0.61		Semaxanib (SU5416)	1.1		SB590885	0.92		P276-00	0.84		CGI1746	0.36		SAR131675	0.38		LY2603618	0.38		KU-0063794
KN-93 Phosphate	0.65		WNK463	0.89			CHIR-98014	0.46		Sotrastaurin	0.15		MK-2461	0.52		ZINC00881524 (ROCK inhibitor)	0.69		SF2523	0.21		TDZD-8	0.64		AZD2932	0.22		ETP-46464	0.6		Ro3280	1.1		MLN0905	0.92		CNX-2006	0.83		LY2857785	0.36		BFH772	0.38		TG003	0.38		PF-543
Bafetinib (INNO-406)	0.65		Imatinib Mesylate (STI571)	0.88			GSK650394	0.46		BAY 1217389	0.15		Torkinib (PP242)	0.52		AZ20	0.69		Amuvatinib (MP-470)	0.21		Cediranib (AZD2171)	0.63		Decernotinib (VX-509)	0.22		PHA-793887	0.59		GSK650394	1.09		OSI-027	0.91		Pexmetinib (ARRY-614)	0.83		GDC-0326	0.36		Senexin A	0.38		GNF-5	0.38		PF-06447475
Palbociclib (PD-0332991) HCl	0.65		Picropodophyllin (PPP)	0.88			kira6	0.45		K03861	0.15		Apatinib	0.52		GNF-2	0.69		Brivanib (BMS-540215)	0.2		10058-F4	0.63		XMD8-87	0.22		PD0325901	0.59		Raf265 derivative	1.09		Bikinin	0.91		Orantinib (TSU-68, SU6668)	0.82		Lapatinib (GW-572016) Ditosylate	0.35		AG-490 (Tyrphostin B42)	0.38		KN-93 Phosphate	0.38		Chrysophanic Acid
KU-0063794	0.64		GSK690693	0.87			Osimertinib (AZD9291)	0.45		LY294002	0.14		Radotinib	0.52		SB239063	0.69		AZD7762	0.2		AR-A014418	0.63		Sunitinib	0.22		CAY10505	0.58		Anisomycin	1.09		VX-745	0.91		A66	0.81		CHIR-98014	0.35		Tivantinib (ARQ 197)	0.37		CEP-32496	0.38		Losmapimod (GW856553X)
MK-8745	0.64		AZD3463	0.87			Go 6983	0.44		Bay 11-7085	0.14		GSK2982772	0.52		RO5126766 (CH5126766)	0.68		MK-2206 2HCl	0.19		PHT-427	0.62		PI-103	0.21		CX-6258 HCl	0.58		BFH772	1.09		TWS119	0.91		GSK583	0.81		AZD4547	0.35		AZ191	0.37		Imatinib (STI571)	0.38		BMS-911543
AZD5363	0.64		LY364947	0.87			NU6027	0.44		KU-55933 (ATM Kinase Inhibitor)	0.13		SGI-1776 free base	0.51		HMN-214	0.67		R547	0.19		HTH-01-015	0.62		Ibrutinib (PCI-32765)	0.21		ZM 306416	0.58		GW441756	1.08		VE-822	0.91		GDC-0084	0.81		Nazartinib (EGF816, NVS-816)	0.35		Quizartinib (AC220)	0.36		eFT-508 (eFT508)	0.38		AZD8186
MSC2530818	0.63		MK-8745	0.86			SAR-020106	0.44		Afatinib (BIBW2992)	0.13		Motesanib Diphosphate (AMG-706)	0.51		Indirubin	0.67		Taxifolin (Dihydroquercetin)	0.19		EHop-016	0.62		SSR128129E	0.21		Rociletinib (CO-1686, AVL-301)	0.58		Tofacitinib (CP-690550) Citrate	1.07		AZD8835	0.91		WZ3146	0.8		AG-490 (Tyrphostin B42)	0.34		Cobimetinib (GDC-0973, RG7420)	0.36		Miransertib (ARQ 092) HCl	0.38		PIK-293
Voxtalisib (SAR245409, XL765) Analogue	0.63		OSI-420	0.85			Voxtalisib (XL765, SAR245409)	0.44		SGI-1776 free base	0.13		CEP-33779	0.51		CFI-400945	0.67		CCT196969	0.19		PI-3065	0.62		BAY 11-7082	0.21		CZC24832	0.57		Temsirolimus (CCI-779, NSC 683864)	1.06		Voxtalisib (XL765, SAR245409)	0.91		AZD1208	0.8		CUDC-907	0.34		NMS-P937 (NMS1286937)	0.36		PF-3758309	0.38		CEP-33779
Anisomycin	0.63		AR-A014418	0.85			Tyrphostin AG 1296	0.44		CX-6258 HCl	0.13		KN-93 Phosphate	0.51		Lupeol	0.67		Temsirolimus (CCI-779, NSC 683864)	0.18		PF-4989216	0.62		TDZD-8	0.21		FR 180204	0.56		Cabozantinib (XL184, BMS-907351)	1.05		OTS964	0.9		PLX7904	0.8		Dinaciclib (SCH727965)	0.34		IC261	0.36		BMS-777607	0.37		XL019
CUDC-907	0.62		Rebastinib (DCC-2036)	0.84			GSK'872 (GSK2399872A)	0.44		CEP-32496	0.13		DDR1-IN-1	0.51		LDN-214117	0.67		SB203580	0.18		LY333531 HCl	0.62		DTP3	0.21		AT7519 HCl	0.56		Nazartinib (EGF816, NVS-816)	1.05		ZINC00881524 (ROCK inhibitor)	0.9		Cediranib (AZD2171)	0.79		Schisandrin B (Sch B)	0.34		Necrosulfonamide	0.36		Apitolisib (GDC-0980, RG7422)	0.37		FRAX597
SB415286	0.62		Quizartinib (AC220)	0.83			SU11274	0.43		Fasudil (HA-1077) HCl	0.12		IPI-549	0.51		BLZ945	0.67		BAY-61-3606	0.18		PF-4708671	0.61		Ripasudil (K-115) hydrochloride dihydrate	0.21		TGX-221	0.56		APS-2-79 HCl	1.05		BMS-777607	0.89		Voxtalisib (SAR245409, XL765) Analogue	0.79		Ceritinib (LDK378)	0.34		AZD8186	0.36		Tofacitinib (CP-690550,Tasocitinib)	0.37		Motesanib Diphosphate (AMG-706)
Cobimetinib (GDC-0973, RG7420)	0.62		Taxifolin (Dihydroquercetin)	0.83			Selumetinib (AZD6244)	0.43		Cabozantinib malate (XL184)	0.12		SL-327	0.5		Pimasertib (AS-703026)	0.66		GDC-0994	0.18		Brivanib (BMS-540215)	0.6		MSC2530818	0.21		SC1	0.56		PHA-665752	1.04		Cabozantinib malate (XL184)	0.89		Skepinone-L	0.79		AZ191	0.34		Sotrastaurin	0.35		CEP-33779	0.37		ZSTK474
MLN0905	0.62		Encorafenib (LGX818)	0.83			PRT-060318 2HCl	0.43		SGI-7079	0.12		PD0325901	0.5		Bafetinib (INNO-406)	0.66		AS-604850	0.17		Dasatinib	0.6		Dorsomorphin 2HCl	0.21		Indirubin	0.55		SU11274	1.03		PD173955	0.88		Trapidil	0.79		BMS-582949	0.33		Anisomycin	0.35		Filgotinib (GLPG0634)	0.37		CP-673451
R406 (free base)	0.61		NVP-BSK805 2HCl	0.83			Tandutinib (MLN518)	0.43		WH-4-023	0.12		Filgotinib (GLPG0634)	0.5		ETP-46464	0.66		Ro-3306	0.17		AICAR (Acadesine)	0.6		BMS-777607	0.21		WZ4002	0.54		AZD8330	1.03		INK 128 (MLN0128)	0.88		TGR-1202	0.79		KU-55933 (ATM Kinase Inhibitor)	0.32		SAR405	0.35		VPS34-IN1	0.37		Dasatinib
CAY10505	0.61		PP2	0.83			GSK690693	0.42		CL-387785 (EKI-785)	0.12		PQ 401	0.5		CGI1746	0.66		GSK2606414	0.17		GDC-0994	0.6		Regorafenib (BAY 73-4506)	0.2		Vacquinol-1	0.54		SBE 13 HCl	1.03		AZD1080	0.88		Y-39983 HCl	0.79		Momelotinib (CYT387)	0.32		SF2523	0.35		PLX7904	0.37		GSK1059615
Dinaciclib (SCH727965)	0.61		Regorafenib (BAY 73-4506)	0.82			CP-724714	0.42		PP121	0.12		Bafetinib (INNO-406)	0.5		HTH-01-015	0.66		Baricitinib (LY3009104, INCB028050)	0.17		GDC-0326	0.6		CGI1746	0.2		HS-173	0.54		TGR-1202	1.03		Tofacitinib (CP-690550,Tasocitinib)	0.87		Dinaciclib (SCH727965)	0.78		ZM 336372	0.32		10058-F4	0.34		ML167	0.37		Deguelin
Tideglusib	0.61		VPS34-IN1	0.82			Sapitinib (AZD8931)	0.42		Saracatinib (AZD0530)	0.11		NMS-P937 (NMS1286937)	0.5		BMS-777607	0.65		GSK2656157	0.17		ETP-46464	0.59		TAK-715	0.2		GSK461364	0.53		GDC-0349	1.02		AZ5104	0.87		TPCA-1	0.78		ALK-IN-1	0.32		Hydroxyfasudil (HA-1100) HCl	0.34		P276-00	0.37		DTP3
TCS 359	0.61		WH-4-023	0.82			SSR128129E	0.42		Apatinib	0.11		LDC1267	0.5		AZD1208	0.65		ID-8	0.17		PD168393	0.59		PIK-75 HCl	0.2		OTS964	0.53		PHA-793887	1.01		CZC24832	0.87		Barasertib (AZD1152-HQPA)	0.78		GW2580	0.32		GDC-0326	0.34		CL-387785 (EKI-785)	0.37		K03861
KU-55933 (ATM Kinase Inhibitor)	0.6		Motesanib Diphosphate (AMG-706)	0.81			FRAX597	0.42		GNE-7915	0.11		PF-06273340	0.5		LJI308	0.65		SGX-523	0.17		Flavopiridol HCl	0.58		Amlexanox	0.2		CHIR-99021 (CT99021) HCl	0.53		KU-60019	1.01		Pamapimod (R-1503, Ro4402257)	0.87		ML167	0.78		JNJ-38877605	0.31		Voxtalisib (XL765, SAR245409)	0.34		PIK-III	0.37		AZD6738
Doramapimod (BIRB 796)	0.6		Cabozantinib (XL184, BMS-907351)	0.81			AZD1080	0.41		FRAX486	0.11		PD-166866 (PD166866)	0.48		GNF-7	0.65		AT7519 HCl	0.17		CAY10505	0.58		GW2580	0.2		A66	0.52		GSK2636771	1.01		Tie2 kinase inhibitor	0.86		ENMD-2076	0.77		GNF-5	0.31		JNK Inhibitor IX	0.34		WNK463	0.37		Hydroxyfasudil (HA-1100) HCl
Sapitinib (AZD8931)	0.6		VS-5584 (SB2343)	0.81			K03861	0.41		Dorsomorphin 2HCl	0.11		GSK2606414	0.47		Voxtalisib (XL765, SAR245409)	0.65		SB590885	0.16		PND-1186 (VS-4718)	0.58		K03861	0.2		XL388	0.52		Imatinib Mesylate (STI571)	1		BMS-265246	0.86		3-Methyladenine (3-MA)	0.77		LJH685	0.31		Torin 2	0.33		LY294002	0.36		LDC1267
3-Methyladenine (3-MA)	0.6		ZM 306416	0.81			MSC2530818	0.41		PD98059	0.1		AZ 628	0.47		BI-847325	0.65		Apitolisib (GDC-0980, RG7422)	0.16		PF-04691502	0.57		UNC2250	0.2		Rigosertib (ON-01910)	0.51		CGP 57380	1		Crenolanib (CP-868596)	0.86		Regorafenib (BAY 73-4506)	0.77		P276-00	0.31		PIK-III	0.33		Regorafenib (BAY 73-4506)	0.36		GSK690693
Ponatinib (AP24534)	0.59		LJH685	0.81			Senexin A	0.41		Momelotinib (CYT387)	0.1		Losmapimod (GW856553X)	0.47		PI-103	0.64		TAK-632	0.16		D 4476	0.57		Doramapimod (BIRB 796)	0.2		XL019	0.51		GSK690693	0.99		Barasertib (AZD1152-HQPA)	0.85		AZD3759	0.77		CCT245737	0.31		AG-1024	0.32		CAY10505	0.36		Afatinib (BIBW2992)
INK 128 (MLN0128)	0.59		Carbazochrome	0.81			Doramapimod (BIRB 796)	0.4		CZC24832	0.1		LJH685	0.46		Palomid 529 (P529)	0.64		Olmutinib (HM61713, BI 1482694)	0.15		R788 (Fostamatinib) Disodium	0.57		Orantinib (TSU-68, SU6668)	0.2		AT13148	0.51		Everolimus (RAD001)	0.99		ML167	0.84		SU9516	0.77		KU-60019	0.3		Rebastinib (DCC-2036)	0.32		A-674563	0.36		MLN0905
Fasudil (HA-1077) HCl	0.58		PD98059	0.8			AZD8330	0.4		SAR-020106	0.1		ZM 323881 HCl	0.45		CEP-32496	0.64		GNE-7915	0.15		PIK-III	0.57		Torkinib (PP242)	0.2		Radotinib	0.51		CHIR-99021 (CT99021)	0.99		Ipatasertib (GDC-0068)	0.84		Afuresertib (GSK2110183)	0.77		PH-797804	0.3		ZM 306416	0.32		SSR128129E	0.36		AZD1208
Buparlisib (BKM120, NVP-BKM120)	0.58		Icotinib	0.8			PHA-793887	0.4		BMS-536924	0.09		ZM 336372	0.44		NMS-P937 (NMS1286937)	0.64		GSK2292767	0.15		Ponatinib (AP24534)	0.56		Dinaciclib (SCH727965)	0.2		SB203580	0.5		RN486	0.99		GDC-0326	0.84		Brivanib (BMS-540215)	0.76		AZD1080	0.3		TAE226 (NVP-TAE226)	0.32		Alpelisib (BYL719)	0.36		Saracatinib (AZD0530)
Decernotinib (VX-509)	0.58		XL388	0.8			Idelalisib (CAL-101, GS-1101)	0.4		BAY-61-3606	0.09		OSI-027	0.44		XMD16-5	0.64		Acalabrutinib (ACP-196)	0.15		A66	0.56		GNF-5	0.2		SB202190 (FHPI)	0.5		VPS34-IN1	0.99		A66	0.83		KU-55933 (ATM Kinase Inhibitor)	0.76		PF-04217903	0.3		GNE-7915	0.32		PP2	0.36		Triciribine
GSK429286A	0.57		TAK-901	0.8			Taxifolin (Dihydroquercetin)	0.4		CZ415	0.09		Pamapimod (R-1503, Ro4402257)	0.44		KU-60019	0.63		TPX-0005	0.15		FR 180204	0.56		GNE-7915	0.2		Ibrutinib (PCI-32765)	0.5		ZM 447439	0.97		RN486	0.83		PIK-93	0.76		Losmapimod (GW856553X)	0.3		Chloroquine Phosphate	0.32		TIC10 Analogue	0.36		Fostamatinib (R788)
LDC000067	0.57		PF-04217903	0.79			PRN1371	0.4		GSK1838705A	0.09		Voxtalisib (XL765, SAR245409)	0.44		Merestinib (LY2801653)	0.63		BLU9931	0.15		TAK-733	0.55		FR 180204	0.19		VPS34-IN1	0.5		AZD6738	0.97		GSK2636771	0.83		Ki8751	0.76		GSK2982772	0.29		Capmatinib (INCB28060)	0.32		Decernotinib (VX-509)	0.36		DASA-58
PD173955	0.57		PRT062607 (P505-15, BIIB057) HCl	0.79			ML167	0.39		Orantinib (TSU-68, SU6668)	0.08		Sodium Houttuyfonate	0.44		XL147 analogue	0.63		Miransertib (ARQ 092) HCl	0.14		Apatinib	0.55		AZ191	0.19		D 4476	0.5		Tandutinib (MLN518)	0.97		MLN8054	0.82		Sotrastaurin	0.76		Tanzisertib(CC-930)	0.29		IPA-3	0.31		AMG 337	0.36		EHop-016
Trapidil	0.57		ML-7 HCl	0.79			DTP3	0.39		Dabrafenib (GSK2118436)	0.08		XMD8-87	0.43		Chloroquine Phosphate	0.63		Carbazochrome	0.14		Tyrphostin AG 1296	0.55		Foretinib (GSK1363089)	0.19		Encorafenib (LGX818)	0.5		Flavopiridol (Alvocidib)	0.96		MGCD-265	0.82		WZ8040	0.75		EHop-016	0.29		Deguelin	0.31		Silmitasertib (CX-4945)	0.36		VE-821
Baricitinib (LY3009104, INCB028050)	0.57		Brivanib Alaninate (BMS-582664)	0.78			TAK-715	0.38		BI-D1870	0.08		Amuvatinib (MP-470)	0.42		CCT196969	0.63		YM201636	0.13		Ridaforolimus (Deforolimus, MK-8669)	0.54		OSI-420	0.19		BMS-345541	0.5		Naquotinib(ASP8273)	0.96		CP-673451	0.82		Schisandrin B (Sch B)	0.75		R406	0.28		GW2580	0.31		Voxtalisib (XL765, SAR245409)	0.36		LY333531 HCl
TAK-733	0.56		VX-745	0.77			LY2603618	0.37		AZ5104	0.08		VX-745	0.42		Lenvatinib (E7080)	0.62		AZ5104	0.12		AEE788 (NVP-AEE788)	0.54		PHA-767491	0.19		Afuresertib (GSK2110183)	0.5		SAR131675	0.95		XMD8-92	0.82		Apatinib	0.74		Tofacitinib (CP-690550,Tasocitinib)	0.28		AMG 337	0.31		IPI-549	0.36		Idelalisib (CAL-101, GS-1101)
AG-1024	0.56		PI-3065	0.77			A-674563	0.37		Torkinib (PP242)	0.08		CUDC-907	0.42		NVP-BVU972	0.62		ETP-46464	0.12		ALK-IN-1	0.54		Idelalisib (CAL-101, GS-1101)	0.19		Taxifolin (Dihydroquercetin)	0.49		PF-06273340	0.95		Cobimetinib (GDC-0973, RG7420)	0.82		GSK1059615	0.74		LDC000067	0.28		Tofacitinib (CP-690550) Citrate	0.3		S49076	0.36		NVP-BSK805 2HCl
AZD8330	0.56		Bikinin	0.77			Ulixertinib (BVD-523, VRT752271)	0.37		S49076	0.08		SB590885	0.42		AMG-458	0.62		Genistein	0.12		Alpelisib (BYL719)	0.54		PP121	0.19		Trapidil	0.49		LY2603618	0.95		PI-3065	0.82		SKLB1002	0.74		Uprosertib (GSK2141795)	0.28		FLLL32	0.3		GSK690693	0.35		MK-5108 (VX-689)
ETP-46464	0.56		Temsirolimus (CCI-779, NSC 683864)	0.76			Merestinib (LY2801653)	0.37		Glabridin	0.08		INK 128 (MLN0128)	0.42		CC-115	0.62		PF-04217903	0.11		TG003	0.54		VPS34-IN1	0.19		SAR405	0.49		BMS-345541	0.95		AR-A014418	0.81		Deguelin	0.73		SMI-4a	0.28		AT7519 HCl	0.3		Lorlatinib?(PF-6463922)	0.35		Dovitinib (TKI-258, CHIR-258)
Pexmetinib (ARRY-614)	0.56		Flavopiridol HCl	0.76			PHA-665752	0.36		SU11274	0.07		PRN1371	0.42		S-Ruxolitinib (INCB018424)	0.61		CAY10505	0.11		AT7519 HCl	0.54		JNK Inhibitor IX	0.19		SNS-032 (BMS-387032)	0.49		1-Azakenpaullone	0.95		PHT-427	0.81		GSK461364	0.72		NSC 23766	0.28		NU7026	0.3		AZD5363	0.35		AZD2932
Erlotinib	0.56		Dabrafenib (GSK2118436)	0.76			PF-4708671	0.36		Tozasertib (VX-680, MK-0457)	0.07		S49076	0.42		WH-4-023	0.61		LFM-A13	0.11		KRN 633	0.53		ANA-12	0.19		BMS-754807	0.49		SAR-020106	0.95		Uprosertib (GSK2141795)	0.8		MGCD-265	0.72		PRT062607 (P505-15, BIIB057) HCl	0.28		Saracatinib (AZD0530)	0.29		ML-7 HCl	0.35		Filgotinib (GLPG0634)
Sodium Houttuyfonate	0.56		BIX 02189	0.75			OSI-027	0.36		PF-4708671	0.07		BMS-911543	0.41		Taxifolin (Dihydroquercetin)	0.61		ONO-4059 (GS-4059) hydrochloride	0.11		CUDC-907	0.53		Nintedanib (BIBF 1120)	0.18		H 89 2HCl	0.48		BMS-265246	0.94		SBE 13 HCl	0.8		PF-4708671	0.72		ZSTK474	0.27		TAK-733	0.29		PD-166866 (PD166866)	0.35		AT13148
Tivantinib (ARQ 197)	0.55		OTS514 hydrochloride	0.75			GSK1838705A	0.36		CCT128930	0.07		Crizotinib (PF-02341066)	0.41		Buparlisib (BKM120, NVP-BKM120)	0.6		PRN1371	0.11		ZM 39923 HCl	0.53		CAY10505	0.18		Phenformin HCl	0.48		IKK-16 (IKK Inhibitor VII)	0.94		GSK2269557	0.8		LY2603618	0.72		WZ3146	0.27		Pamapimod (R-1503, Ro4402257)	0.29		BLU9931	0.35		Neratinib (HKI-272)
CHIR-98014	0.55		GW441756	0.74			FR 180204	0.36		Ipatasertib (GDC-0068)	0.07		Brivanib (BMS-540215)	0.41		CHIR-98014	0.6		MLN8054	0.1		Ibrutinib (PCI-32765)	0.52		CH5132799	0.18		Alisertib (MLN8237)	0.48		OSI-930	0.93		Amcasertib (BBI503)	0.8		Trametinib (GSK1120212)	0.72		Alpelisib (BYL719)	0.27		MK-8776 (SCH 900776)	0.29		AZ20	0.35		NU6027
Erdafitinib (JNJ-42756493)	0.55		Palbociclib (PD-0332991) HCl	0.74			TCS 359	0.36		Golvatinib (E7050)	0.07		PF-4989216	0.41		AZ5104	0.6		Asiatic Acid	0.1		SBE 13 HCl	0.52		AMG-458	0.18		Duvelisib (IPI-145, INK1197)	0.47		Indirubin	0.93		XMD8-87	0.79		AZD5363	0.72		10058-F4	0.27		Berbamine (dihydrochloride)	0.28		TGX-221	0.34		Imatinib Mesylate (STI571)
GSK2292767	0.55		AT7867	0.73			AZD1480	0.35		GDC-0084	0.07		CH5183284 (Debio-1347)	0.41		CCT245737	0.6		AZD1208	0.1		AMG-458	0.51		XL019	0.18		KN-93 Phosphate	0.47		TAK-715	0.93		AT7519	0.78		Poziotinib (HM781-36B)	0.72		abemaciclib (LY2835219)	0.27		Sodium Houttuyfonate	0.28		BI 2536	0.34		WP1066
ETC-1002	0.55		TG100-115	0.72			VS-5584 (SB2343)	0.35		PD-166866 (PD166866)	0.07		Amlexanox	0.4		GDC-0623	0.59		Serabelisib (INK-1117,MLN-1117,TAK-117)	0.1		Tie2 kinase inhibitor	0.51		Bay 11-7085	0.18		PRN1371	0.46		BMS-754807	0.92		PH-797804	0.78		Voxtalisib (XL765, SAR245409)	0.72		BMS-345541	0.27		ONO-4059 (GS-4059) hydrochloride	0.27		A66	0.34		ANA-12
Chk2 Inhibitor II (BML-277)	0.54		Sapitinib (AZD8931)	0.72			PF-06273340	0.35		PIK-293	0.06		GNE-317	0.4		Afuresertib (GSK2110183)	0.59		XMD16-5	0.1		FLLL32	0.51		HTH-01-015	0.18		AG-490 (Tyrphostin B42)	0.46		Lapatinib (GW-572016) Ditosylate	0.92		BI-847325	0.78		Aurora A Inhibitor I	0.71		Pamapimod (R-1503, Ro4402257)	0.27		DASA-58	0.27		Omipalisib (GSK2126458, GSK458)	0.34		PIK-75 HCl
AZD8055	0.54		CGI1746	0.71			MK-8776 (SCH 900776)	0.35		XL388	0.06		EAI045	0.4		LY2603618	0.58		GNE-9605	0.09		Bikinin	0.5		GNE-9605	0.18		YM201636	0.45		EHop-016	0.92		CP-724714	0.77		WAY-600	0.71		ML167	0.26		Encorafenib (LGX818)	0.27		TAK-632	0.34		Nilotinib (AMN-107)
Phenformin HCl	0.54		Bisindolylmaleimide I (GF109203X)	0.71			GSK1904529A	0.34		TIC10	0.06		BLU-554 (BLU554)	0.4		KX2-391	0.58		Imatinib Mesylate (STI571)	0.07		RO9021	0.5		PD173955	0.18		GNF-7	0.45		MSC2530818	0.92		Selumetinib (AZD6244)	0.77		CCT128930	0.71		Poziotinib (HM781-36B)	0.26		Flavopiridol HCl	0.26		SAR-020106	0.34		R547
A-674563	0.54		LY333531 HCl	0.71			Ki8751	0.34		Trametinib (GSK1120212)	0.06		AS-604850	0.39		EHop-016	0.58		BIX 02188	0.07		LY3023414	0.5		Afuresertib (GSK2110183)	0.18		Hydroxyfasudil (HA-1100) HCl	0.45		AT9283	0.91		Anisomycin	0.77		GNE-7915	0.71		Obacunone	0.26		Ro3280	0.26		Erlotinib	0.34		Fedratinib (SAR302503, TG101348)
Ro3280	0.54		WYE-354	0.7			R547	0.34		Degrasyn (WP1130)	0.06		Cobimetinib (GDC-0973, RG7420)	0.39		GSK'872 (GSK2399872A)	0.58		CHIR-99021 (CT99021)	0.07		Fasudil (HA-1077) HCl	0.49		Peficitinib (ASP015K, JNJ-54781532)	0.18		S-Ruxolitinib (INCB018424)	0.45		Bosutinib (SKI-606)	0.91		WYE-354	0.77		Hesperadin	0.7		Everolimus (RAD001)	0.26		Raf265 derivative	0.26		MSC2530818	0.34		STO-609
Vistusertib (AZD2014)	0.53		Reversine	0.7			RN486	0.34		Idelalisib (CAL-101, GS-1101)	0.06		Larotrectinib (LOXO-101) sulfate	0.39		PF-04691502	0.57		BMS-265246	0.07		Poziotinib (HM781-36B)	0.49		Scopoletin	0.18		AEE788 (NVP-AEE788)	0.44		GSK583	0.91		AMG-458	0.76		PF-573228	0.7		A-674563	0.26		PHA-793887	0.25		PI-103	0.33		TAK-901
CH5132799	0.53		PF-04691502	0.7			AMG 337	0.34		Tivozanib (AV-951)	0.05		LDC4297 (LDC044297)	0.39		Cabozantinib malate (XL184)	0.57		BMS-582949	0.07		BLU-554 (BLU554)	0.49		Asiatic Acid	0.17		Cobimetinib (GDC-0973, RG7420)	0.44		Scopoletin	0.91		BFH772	0.76		Imatinib Mesylate (STI571)	0.7		KX2-391	0.26		Palomid 529 (P529)	0.25		Pyridoxine	0.33		GNE-9605
PF-04217903	0.52		BIX 02188	0.69			RO9021	0.34		Vistusertib (AZD2014)	0.05		Scopoletin	0.39		VX-702	0.57		Lupeol	0.07		Regorafenib (BAY 73-4506)	0.48		AG-1478 (Tyrphostin AG-1478)	0.17		AZD1080	0.44		ML-7 HCl	0.91		IC261	0.76		Pacritinib (SB1518)	0.7		VE-821	0.26		Apitolisib (GDC-0980, RG7422)	0.25		GSK'872 (GSK2399872A)	0.33		GSK1070916
FLLL32	0.52		Zotarolimus(ABT-578)	0.69			GNF-5	0.34		SB590885	0.05		BLU9931	0.39		KN-62	0.57		RO9021	0.06		PHA-767491	0.48		Milciclib (PHA-848125)	0.17		Lupeol	0.44		Apitolisib (GDC-0980, RG7422)	0.9		GW2580	0.76		Milciclib (PHA-848125)	0.69		GSK2269557	0.26		AZD4547	0.25		Genistein	0.33		GDC-0084
FR 180204	0.52		Fedratinib (SAR302503, TG101348)	0.69			AR-A014418	0.34		BGT226 (NVP-BGT226)	0.05		AZD4547	0.38		Skepinone-L	0.57		Tanzisertib(CC-930)	0.06		BIX 02188	0.48		BAY-61-3606	0.17		AZD6482	0.43		NVP-BVU972	0.9		WZ4002	0.75		GSK'872 (GSK2399872A)	0.69		Dasatinib	0.25		Ipatasertib (GDC-0068)	0.25		Duvelisib (IPI-145, INK1197)	0.33		Axitinib
Lorlatinib?(PF-6463922)	0.52		KU-0063794	0.68			Fostamatinib (R788)	0.33		BMS-754807	0.04		AZ5104	0.37		BMS-345541	0.57		Rapamycin (Sirolimus)	0.05		LDC1267	0.48		P276-00	0.17		MLN2480	0.43		Ridaforolimus (Deforolimus, MK-8669)	0.89		HMN-214	0.75		CP-724714	0.69		Ipatasertib (GDC-0068)	0.25		MSC2530818	0.25		BMS-345541	0.33		AT7519
PRT062607 (P505-15, BIIB057) HCl	0.52		AEE788 (NVP-AEE788)	0.66			AZ5104	0.33		VS-5584 (SB2343)	0.04		WYE-125132 (WYE-132)	0.37		Tie2 kinase inhibitor	0.56		Idelalisib (CAL-101, GS-1101)	0.05		Lenvatinib (E7080)	0.47		NMS-P937 (NMS1286937)	0.17		LDC4297 (LDC044297)	0.43		OSU-03012 (AR-12)	0.88		AZD6482	0.75		BI 2536	0.69		Tideglusib	0.25		Golvatinib (E7050)	0.24		BMS-911543	0.33		AZ 960
GNF-7	0.52		Ibrutinib (PCI-32765)	0.65			Baricitinib (LY3009104, INCB028050)	0.33		Bafetinib (INNO-406)	0.04		Duvelisib (IPI-145, INK1197)	0.37		YM201636	0.56		Encorafenib (LGX818)	0.05		CHIR-99021 (CT99021)	0.47		Radotinib	0.16		KU-60019	0.42		Pazopanib HCl (GW786034 HCl)	0.87		Baricitinib (LY3009104, INCB028050)	0.75		BGT226 (NVP-BGT226)	0.68		FRAX597	0.25		Tideglusib	0.24		Merestinib (LY2801653)	0.33		Cobimetinib (GDC-0973, RG7420)
VPS34 inhibitor 1 (Compound 19, PIK-III analogue)	0.51		LDN-214117	0.65			SL-327	0.32		Buparlisib (BKM120, NVP-BKM120)	0.04		PI-3065	0.37		BS-181 HCl	0.56		APS-2-79 HCl	0.05		RO5126766 (CH5126766)	0.47		TGX-221	0.16		Fasudil (HA-1077) HCl	0.42		PD173074	0.87		Afuresertib (GSK2110183)	0.75		NVP-BSK805 2HCl	0.68		AG-18	0.25		RO5126766 (CH5126766)	0.24		Vandetanib (ZD6474)	0.33		Sitravatinib (MGCD516)
PD-166866 (PD166866)	0.51		BMS-265246	0.64			Y-39983 HCl	0.32		Dacomitinib (PF299804, PF299)	0.04		Milciclib (PHA-848125)	0.36		CZC24832	0.56		AZ 628	0.04		ID-8	0.47		BIX 02189	0.16		Apitolisib (GDC-0980, RG7422)	0.42		AZD8055	0.87		PF-04217903	0.74		KD025 (SLx-2119)	0.68		Taxifolin (Dihydroquercetin)	0.25		SBE 13 HCl	0.24		SAR405	0.33		CCT128930
Rigosertib (ON-01910)	0.51		Pyridoxine	0.64			Tanzisertib(CC-930)	0.32		AZD8186	0.04		Skepinone-L	0.36		Pazopanib	0.56		Milciclib (PHA-848125)	0.04		LY2584702 Tosylate	0.47		PIK-93	0.16		SGX-523	0.42		WZ4003	0.87		Pelitinib (EKB-569)	0.74		ONO-4059 analogue	0.67		Belizatinib (TSR-011)	0.25		LJH685	0.24		AG-490 (Tyrphostin B42)	0.32		TG003
AMG319	0.51		Idelalisib (CAL-101, GS-1101)	0.63			Lupeol	0.32		Erlotinib	0.04		Acalabrutinib (ACP-196)	0.36		GSK2636771	0.56		NMS-P937 (NMS1286937)	0.04		AZD8186	0.46		TAK-901	0.16		LY294002	0.42		LJH685	0.87		Tivantinib (ARQ 197)	0.74		Decernotinib (VX-509)	0.67		Senexin A	0.25		PF-04691502	0.23		PD98059	0.32		R788 (Fostamatinib) Disodium
LY2228820	0.51		CEP-33779	0.63			GDC-0879	0.31		Palomid 529 (P529)	0.03		XMD16-5	0.36		SU5402	0.56		Doramapimod (BIRB 796)	0.04		SSR128129E	0.46		OSI-027	0.16		AR-A014418	0.42		Glabridin	0.87		APTSTAT3-9R	0.74		Pexidartinib (PLX3397)	0.67		NVP-BHG712	0.24		Go 6983	0.23		PHA-767491	0.32		OTS964
CNX-2006	0.5		SC1	0.63			OSU-03012 (AR-12)	0.31		PLX7904	0.03		LY364947	0.36		OSU-03012 (AR-12)	0.55		WAY-600	0.03		Nilotinib (AMN-107)	0.45		GSK1838705A	0.16		CUDC-101	0.41		BIX 02189	0.86		Senexin A	0.74		SU5402	0.67		BS-181 HCl	0.24		GSK2636771	0.23		Osimertinib (AZD9291)	0.32		abemaciclib (LY2835219)
WYE-125132 (WYE-132)	0.49		GNE-7915	0.63			Buparlisib (BKM120, NVP-BKM120)	0.31		Erdafitinib (JNJ-42756493)	0.03		Alisertib (MLN8237)	0.35		Genistein	0.55		AZD6482	0.03		AT7867	0.45		Vandetanib (ZD6474)	0.15		PH-797804	0.41		PD168393	0.86		Honokiol	0.73		Temsirolimus (CCI-779, NSC 683864)	0.66		Tivantinib (ARQ 197)	0.24		Larotrectinib (LOXO-101) sulfate	0.23		IC261	0.32		GSK2578215A
Zotarolimus(ABT-578)	0.49		GSK1059615	0.63			TIC10 Analogue	0.31		Bakuchiol	0.03		SBE 13 HCl	0.35		FLLL32	0.55		SAR-020106	0.03		Trametinib (GSK1120212)	0.45		VX-745	0.15		Lorlatinib?(PF-6463922)	0.41		PF-4989216	0.86		Decernotinib (VX-509)	0.73		NVP-AEW541	0.66		RN486	0.24		OSI-930	0.22		XMD8-87	0.32		SMI-4a
DASA-58	0.49		LY2090314	0.62			UNC2250	0.31		S-Ruxolitinib (INCB018424)	0.02		Obacunone	0.35		WAY-600	0.55		CHIR-98014	0.02		Asiatic Acid	0.45		Entrectinib (RXDX-101)	0.15		GDC-0623	0.41		Nilotinib (AMN-107)	0.85		PHA-680632	0.73		Alisertib (MLN8237)	0.66		AZD3759	0.24		CHIR-98014	0.22		Triciribine	0.31		CGP 57380
CC-115	0.49		TG003	0.62			Vacquinol-1	0.31		LJH685	0.02		Taxifolin (Dihydroquercetin)	0.34		PD173955	0.55		Osimertinib (AZD9291)	0.02		Omipalisib (GSK2126458, GSK458)	0.45		Losmapimod (GW856553X)	0.15		BLZ945	0.41		GSK2982772	0.85		Binimetinib (MEK162, ARRY-162, ARRY-438162)	0.73		LJH685	0.66		AZD8186	0.24		VS-5584 (SB2343)	0.22		MK-2206 2HCl	0.31		AZ191
SGX-523	0.49		Lupeol	0.62			Phenformin HCl	0.3		Dinaciclib (SCH727965)	0.02		Triciribine	0.34		AT7519 HCl	0.55		FLLL32	0.02		Taselisib (GDC 0032)	0.45		PIK-III	0.15		AZ 628	0.4		RXDX-106 (CEP-40783)	0.85		K03861	0.73		Ensartinib (X-396)	0.66		PD-166866 (PD166866)	0.24		TAK-715	0.22		Voxtalisib (SAR245409, XL765) Analogue	0.31		LRRK2-IN-1
WYE-354	0.48		Anisomycin	0.6			PF-04691502	0.3		Icotinib	0.01		Cabozantinib malate (XL184)	0.34		Brivanib Alaninate (BMS-582664)	0.54		CEP-32496	0.02		XL019	0.45		SU11274	0.14		AMG 337	0.4		AZD4547	0.84		Genistein	0.72		JNJ-7706621	0.65		Go 6983	0.23		GSK2269557	0.22		WH-4-023	0.31		BMS-536924
XMD8-92	0.48		Axitinib	0.59			AZD7762	0.3		Taxifolin (Dihydroquercetin)	0.01		ASP3026	0.33		Tivozanib (AV-951)	0.54		Apatinib	0.01		AZD3759	0.45		AC480 (BMS-599626)	0.14		LY2584702 Tosylate	0.39		SGI-1776 free base	0.83		Rigosertib (ON-01910)	0.72		AZD7762	0.65		SGX-523	0.23		CUDC-907	0.21		FLLL32	0.31		Icotinib
PND-1186 (VS-4718)	0.48		Dasatinib	0.59			Bisindolylmaleimide I (GF109203X)	0.3		Cobimetinib (GDC-0973, RG7420)	0.01		GSK1904529A	0.33		LY2584702 Tosylate	0.54		Vatalanib (PTK787) 2HCl	0.01		Y-39983 HCl	0.45		VX-702	0.14		AT7867	0.38		Mubritinib (TAK 165)	0.83		CC-223	0.72		ANA-12	0.65		CCT137690	0.23		XL388	0.21		Anisomycin	0.31		WZ4003
Tie2 kinase inhibitor	0.47		CUDC-101	0.59			AZD2858	0.3		VE-821	0		Rapamycin (Sirolimus)	0.33		GSK690693	0.53		SC1	0.01		Vatalanib (PTK787) 2HCl	0.44		Imatinib (STI571)	0.14		BMS-265246	0.38		HTH-01-015	0.83		IM-12	0.72		GSK2269557	0.65		Temsirolimus (CCI-779, NSC 683864)	0.23		IPI-549	0.21		AZ191	0.31		Rapamycin (Sirolimus)
TG100-115	0.47		AZD1208	0.59			AG-18	0.3		CH5183284 (Debio-1347)	0		TAK-733	0.33		CUDC-101	0.53		IC261	0.01		Temsirolimus (CCI-779, NSC 683864)	0.44		IC261	0.14		WYE-125132 (WYE-132)	0.38		SL-327	0.82		Picropodophyllin (PPP)	0.72		Lupeol	0.65		AMG 337	0.22		MK-8745	0.2		PI-3065	0.31		Aurora A Inhibitor I
Ceritinib (LDK378)	0.47		Bafetinib (INNO-406)	0.59			Cobimetinib (GDC-0973, RG7420)	0.3		SU5402	0		Tofacitinib (CP-690550,Tasocitinib)	0.33		ML-7 HCl	0.53		ZM 336372	-0.01		Sapitinib (AZD8931)	0.44		Afatinib (BIBW2992) Dimaleate	0.14		BFH772	0.38		GDC-0879	0.82		Imatinib (STI571)	0.71		SL-327	0.64		Naquotinib(ASP8273)	0.22		GSK621	0.2		Carbazochrome	0.31		NU7026
Akti-1/2	0.47		Tofacitinib (CP-690550,Tasocitinib)	0.59			Oclacitinib	0.3		GSK2269557	0		Nilotinib (AMN-107)	0.32		XMD8-87	0.53		Anacardic Acid	-0.01		TIC10 Analogue	0.44		abemaciclib (LY2835219)	0.13		Cabozantinib malate (XL184)	0.38		BS-181 HCl	0.82		ONO-4059 (GS-4059) hydrochloride	0.71		MLN8054	0.64		Aurora A Inhibitor I	0.22		BMS-911543	0.2		Chk2 Inhibitor II (BML-277)	0.31		KN-93 Phosphate
GDC-0326	0.47		SB202190 (FHPI)	0.58			LY3023414	0.3		IPI-549	0		ZM 306416	0.32		Refametinib (RDEA119, Bay 86-9766)	0.52		XL388	-0.01		VS-5584 (SB2343)	0.44		S49076	0.13		PP1	0.38		Acalabrutinib (ACP-196)	0.82		GSK461364	0.7		AZD8330	0.64		AT7867	0.22		Ceritinib (LDK378)	0.19		Nilotinib (AMN-107)	0.3		BS-181 HCl
Irbinitinib (ARRY-380, ONT-380)	0.46		TCS 359	0.58			APS-2-79 HCl	0.3		Rapamycin (Sirolimus)	-0.01		CZC24832	0.32		Triciribine	0.52		SL-327	-0.02		Tideglusib	0.44		RXDX-106 (CEP-40783)	0.13		HTH-01-015	0.38		Brivanib (BMS-540215)	0.81		Voxtalisib (SAR245409, XL765) Analogue	0.7		AZD8055	0.64		Mubritinib (TAK 165)	0.22		LY2090314	0.19		Temsirolimus (CCI-779, NSC 683864)	0.3		NVP-AEW541
GDC-0349	0.46		CCT128930	0.58			Irbinitinib (ARRY-380, ONT-380)	0.3		Genistein	-0.01		IC261	0.32		AC480 (BMS-599626)	0.52		Lenvatinib (E7080)	-0.02		AG-18	0.44		CUDC-101	0.13		Tideglusib	0.37		ZSTK474	0.81		Trametinib (GSK1120212)	0.69		BMS-345541	0.64		3-Methyladenine (3-MA)	0.22		BIX 02188	0.19		Quizartinib (AC220)	0.3		SNS-032 (BMS-387032)
CCT128930	0.45		PF-06273340	0.58			TIC10	0.29		Ruxolitinib (INCB018424)	-0.01		SAR405	0.32		PLX-4720	0.52		BMS-911543	-0.02		Tivantinib (ARQ 197)	0.43		Momelotinib (CYT387)	0.13		AMG319	0.37		PD0325901	0.81		AZD4547	0.69		CFI-400945	0.64		CC-292 (AVL-292)	0.22		eFT-508 (eFT508)	0.19		Mubritinib (TAK 165)	0.3		S-Ruxolitinib (INCB018424)
ZM 336372	0.45		Lapatinib (GW-572016) Ditosylate	0.57			LDC4297 (LDC044297)	0.29		AT7519	-0.01		Erlotinib	0.32		BIX 02189	0.52		KU-0063794	-0.02		Binimetinib (MEK162, ARRY-162, ARRY-438162)	0.43		Crenolanib (CP-868596)	0.13		GNE-0877	0.37		Kenpaullone	0.8		GSK2578215A	0.69		LY2874455	0.64		Fedratinib (SAR302503, TG101348)	0.21		PF-06273340	0.19		SMI-4a	0.3		AZD3759
Asiatic Acid	0.45		Nilotinib (AMN-107)	0.56			Pilaralisib (XL147)	0.29		AZ20	-0.01		PHA-680632	0.31		AZ 628	0.52		Cobimetinib (GDC-0973, RG7420)	-0.03		GSK2982772	0.43		EHop-016	0.13		Danusertib (PHA-739358)	0.36		S49076	0.8		DTP3	0.69		EAI045	0.64		A66	0.21		Obacunone	0.19		PD173955	0.3		SGI-1776 free base
AICAR (Acadesine)	0.45		PD173955	0.56			Telatinib	0.29		MNS (3,4-Methylenedioxy-β-nitrostyrene, MDBN)	-0.01		Vatalanib (PTK787) 2HCl	0.31		Anisomycin	0.52		Trapidil	-0.03		NU7026	0.43		CX-6258 HCl	0.12		ZM 336372	0.36		Afuresertib (GSK2110183)	0.79		Dasatinib	0.68		HMN-214	0.63		Skepinone-L	0.21		PD184352 (CI-1040)	0.18		Neratinib (HKI-272)	0.3		Brivanib Alaninate (BMS-582664)
SAR131675	0.45		eFT-508 (eFT508)	0.56			AZ20	0.29		Pexmetinib (ARRY-614)	-0.01		Chrysophanic Acid	0.31		Trapidil	0.52		Refametinib (RDEA119, Bay 86-9766)	-0.03		R547	0.42		BAW2881 (NVP-BAW2881)	0.12		SAR131675	0.36		Sapitinib (AZD8931)	0.77		A-674563	0.68		Thiazovivin	0.63		Amcasertib (BBI503)	0.21		PIK-93	0.18		HER2-Inhibitor-1	0.3		R406
TGR-1202	0.45		OTS964	0.55			IMD 0354	0.29		EAI045	-0.01		ALK-IN-1	0.31		Bakuchiol	0.52		Rigosertib (ON-01910)	-0.03		BGT226 (NVP-BGT226)	0.42		PF-4989216	0.12		Icotinib	0.36		Pilaralisib (XL147)	0.77		Ceritinib (LDK378)	0.68		Tandutinib (MLN518)	0.63		NVP-BSK805 2HCl	0.2		BMS-582949	0.18		SGX-523	0.3		MNS (3,4-Methylenedioxy-β-nitrostyrene, MDBN)
GSK180736A (GSK180736)	0.44		Acalabrutinib (ACP-196)	0.55			KN-62	0.29		Amcasertib (BBI503)	-0.01		Carbazochrome	0.31		PLX7904	0.51		GW441756	-0.03		GDC-0349	0.42		GDC-0084	0.12		CP-724714	0.35		Pazopanib	0.76		CHIR-99021 (CT99021) HCl	0.68		JNK Inhibitor IX	0.63		Duvelisib (IPI-145, INK1197)	0.2		CGK 733	0.17		Radotinib	0.3		LY2857785
GSK621	0.44		Genistein	0.54			Pyridoxine	0.29		WHI-P154	-0.02		PF-4708671	0.3		Lapatinib (GW-572016) Ditosylate	0.5		BFH772	-0.03		LRRK2-IN-1	0.42		PRN1371	0.12		Everolimus (RAD001)	0.35		CEP-33779	0.76		GNF-5	0.68		Vemurafenib (PLX4032, RG7204)	0.62		CNX-2006	0.2		LRRK2-IN-1	0.17		Senexin A	0.3		Afuresertib (GSK2110183)
AMG 337	0.44		PHA-680632	0.54			Degrasyn (WP1130)	0.28		XL019	-0.02		Lorlatinib?(PF-6463922)	0.3		Trametinib (GSK1120212)	0.5		Capmatinib (INCB28060)	-0.03		Senexin A	0.42		Sodium Houttuyfonate	0.12		Bikinin	0.34		GNE-9605	0.76		KU-0063794	0.67		Ruxolitinib (INCB018424)	0.62		GDC-0623	0.2		TIC10	0.17		Amcasertib (BBI503)	0.3		OTS514 hydrochloride
LY364947	0.44		ETC-1002	0.54			AMG-458	0.28		UNC2250	-0.02		GSK583	0.3		Apatinib	0.5		Bosutinib (SKI-606)	-0.04		Motesanib Diphosphate (AMG-706)	0.41		Rapamycin (Sirolimus)	0.12		Losmapimod (GW856553X)	0.34		Cerdulatinib (PRT062070, PRT2070)	0.76		Vandetanib (ZD6474)	0.67		Volasertib (BI 6727)	0.62		ZINC00881524 (ROCK inhibitor)	0.2		GSK2982772	0.17		VE-822	0.3		XMD8-87
R547	0.43		GDC-0084	0.54			Ripasudil (K-115) hydrochloride dihydrate	0.28		3-Methyladenine (3-MA)	-0.02		GDC-0084	0.3		Rociletinib (CO-1686, AVL-301)	0.5		EHop-016	-0.04		Linsitinib (OSI-906)	0.41		Genistein	0.12		Lenvatinib (E7080)	0.33		Afatinib (BIBW2992)	0.75		SC-514	0.67		GSK180736A (GSK180736)	0.62		ML-7 HCl	0.2		APS-2-79 HCl	0.17		MK-8776 (SCH 900776)	0.3		Golvatinib (E7050)
ONO-4059 analogue	0.43		VX-702	0.53			AZD8186	0.28		AZD1480	-0.03		TPX-0005	0.3		VX-745	0.49		AT7519	-0.04		GSK1904529A	0.41		CC-223	0.12		AICAR (Acadesine)	0.33		BI 2536	0.75		AZ 628	0.66		LY364947	0.62		SF2523	0.2		RKI-1447	0.16		Phenformin HCl	0.29		Ridaforolimus (Deforolimus, MK-8669)
Voxtalisib (XL765, SAR245409)	0.43		GDC-0349	0.52			GNE-9605	0.28		XMD8-92	-0.03		Fasudil (HA-1077) HCl	0.29		Apitolisib (GDC-0980, RG7422)	0.49		Saracatinib (AZD0530)	-0.05		Lapatinib (GW-572016) Ditosylate	0.41		Ulixertinib (BVD-523, VRT752271)	0.12		CH5132799	0.32		AT7519	0.75		BGT226 (NVP-BGT226)	0.66		GNF-2	0.62		AZD8330	0.19		Doramapimod (BIRB 796)	0.16		LDN-214117	0.29		MK-2206 2HCl
LY2584702 Tosylate	0.43		LY2584702 Tosylate	0.52			AZD6482	0.27		eFT-508 (eFT508)	-0.03		Axitinib	0.29		Dinaciclib (SCH727965)	0.49		Masitinib (AB1010)	-0.05		XMD8-87	0.41		Volasertib (BI 6727)	0.11		Dinaciclib (SCH727965)	0.32		Binimetinib (MEK162, ARRY-162, ARRY-438162)	0.75		Neratinib (HKI-272)	0.66		Tepotinib (EMD 1214063)	0.62		PF-4708671	0.19		GDC-0349	0.16		AT13148	0.29		GSK650394
ALK-IN-1	0.42		VE-821	0.51			Apatinib	0.27		Alisertib (MLN8237)	-0.04		Picropodophyllin (PPP)	0.29		TCS 359	0.49		Decernotinib (VX-509)	-0.05		Palomid 529 (P529)	0.4		URMC-099	0.11		TAK-632	0.32		WHI-P154	0.74		(-)-Epigallocatechin Gallate	0.66		Fingolimod (FTY720) HCl	0.6		Palomid 529 (P529)	0.19		Tofacitinib (CP-690550,Tasocitinib)	0.15		Taxifolin (Dihydroquercetin)	0.29		GNE-0877
GSK2636771	0.42		AZD8835	0.51			ZM 306416	0.27		CHIR-124	-0.04		Hydroxyfasudil (HA-1100) HCl	0.29		eFT-508 (eFT508)	0.49		Taselisib (GDC 0032)	-0.05		Idelalisib (CAL-101, GS-1101)	0.4		SMI-4a	0.11		Capmatinib (INCB28060)	0.32		NU7441 (KU-57788)	0.74		Imatinib Mesylate (STI571)	0.66		GSK621	0.6		Masitinib (AB1010)	0.19		SMI-4a	0.15		LY2857785	0.29		ETC-1002
LJH685	0.42		Capmatinib (INCB28060)	0.51			AZD1208	0.27		Zotarolimus(ABT-578)	-0.04		Capmatinib (INCB28060)	0.29		CL-387785 (EKI-785)	0.48		FR 180204	-0.05		CP-724714	0.4		LJH685	0.11		GDC-0326	0.31		SKLB1002	0.73		KU-60019	0.66		ZM 447439	0.6		Phenformin HCl	0.18		PI-103	0.14		Gefitinib (ZD1839)	0.28		FLLL32
KD025 (SLx-2119)	0.42		GW5074	0.5			G-749	0.27		PLX-4720	-0.05		Lenvatinib (E7080)	0.28		BIO-acetoxime	0.48		1-Azakenpaullone	-0.05		SB203580	0.4		PLX7904	0.11		CNX-2006	0.31		Saracatinib (AZD0530)	0.72		Autophinib	0.66		Everolimus (RAD001)	0.6		PIK-294	0.18		Piceatannol	0.13		PF-04217903	0.28		BMS-345541
BMS-345541	0.42		XMD8-92	0.5			Hesperadin	0.26		Go 6983	-0.05		Saracatinib (AZD0530)	0.28		EAI045	0.48		Berbamine (dihydrochloride)	-0.05		TG100-115	0.4		Taxifolin (Dihydroquercetin)	0.11		SL-327	0.3		Selumetinib (AZD6244)	0.72		GSK1904529A	0.65		WZ4002	0.6		Ridaforolimus (Deforolimus, MK-8669)	0.17		WYE-354	0.13		Roscovitine (Seliciclib,CYC202)	0.28		XMD8-92
LY2603618	0.41		FLLL32	0.5			PH-797804	0.26		Binimetinib (MEK162, ARRY-162, ARRY-438162)	-0.05		JNJ-38877605	0.28		GDC-0879	0.47		CRT0066101	-0.05		Thiazovivin	0.4		Temsirolimus (CCI-779, NSC 683864)	0.1		PF-4989216	0.29		Rigosertib (ON-01910)	0.72		PF-477736	0.65		abemaciclib (LY2835219)	0.59		Barasertib (AZD1152-HQPA)	0.17		Alpelisib (BYL719)	0.12		Ruxolitinib (INCB018424)	0.28		Bafetinib (INNO-406)
AZD1208	0.41		Trapidil	0.5			Dabrafenib (GSK2118436)	0.26		ONO-4059 analogue	-0.05		PD173074	0.28		Nintedanib (BIBF 1120)	0.47		BIO-acetoxime	-0.05		Ruxolitinib (INCB018424)	0.4		Encorafenib (LGX818)	0.1		KU-0063794	0.27		R547	0.71		NSC 23766	0.65		Masitinib (AB1010)	0.59		CYC116	0.17		PP1	0.12		AT7519	0.28		GSK2656157
Osimertinib (AZD9291)	0.41		Larotrectinib (LOXO-101) sulfate	0.5			AMG319	0.26		OTS964	-0.05		OSI-420	0.28		Acalabrutinib (ACP-196)	0.47		SB202190 (FHPI)	-0.06		BFH772	0.4		BFH772	0.1		TAK-733	0.27		AZD2932	0.71		CEP-32496	0.64		DASA-58	0.59		GSK461364	0.17		Linsitinib (OSI-906)	0.12		ZM 336372	0.28		Peficitinib (ASP015K, JNJ-54781532)
Encorafenib (LGX818)	0.41		Go 6983	0.49			Obacunone	0.26		Schisandrin B (Sch B)	-0.06		Tyrphostin AG 1296	0.28		Amuvatinib (MP-470)	0.46		Filgotinib (GLPG0634)	-0.06		Deguelin	0.4		GDC-0326	0.1		RN486	0.27		Tepotinib (EMD 1214063)	0.71		AS-604850	0.63		Foretinib (GSK1363089)	0.58		ENMD-2076	0.17		Pelitinib (EKB-569)	0.12		WYE-125132 (WYE-132)	0.28		XMD16-5
(-)-Epigallocatechin Gallate	0.41		AMG-900	0.49			Axitinib	0.25		WZ4003	-0.06		GSK2656157	0.28		AT7867	0.46		Uprosertib (GSK2141795)	-0.06		PIK-294	0.39		XMD16-5	0.1		SB239063	0.27		XMD8-87	0.71		FIIN-2	0.63		RAF265 (CHIR-265)	0.58		BGT226 (NVP-BGT226)	0.17		Bay 11-7085	0.12		EHop-016	0.28		Bosutinib (SKI-606)
Filgotinib (GLPG0634)	0.4		Masitinib (AB1010)	0.48			Triciribine	0.25		UNC2881	-0.06		TAE226 (NVP-TAE226)	0.28		Losmapimod (GW856553X)	0.46		Chloroquine Phosphate	-0.06		GSK2334470	0.39		Rigosertib (ON-01910)	0.1		Ipatasertib (GDC-0068)	0.26		CRT0066101	0.71		Regorafenib (BAY 73-4506)	0.62		CUDC-907	0.58		GSK2292767	0.17		Picropodophyllin (PPP)	0.12		Ripasudil (K-115) hydrochloride dihydrate	0.28		RN486
PFK15	0.4		HMN-214	0.48			GNE-7915	0.25		KX2-391	-0.06		DTP3	0.28		Hydroxyfasudil (HA-1100) HCl	0.46		Anisomycin	-0.07		Serabelisib (INK-1117,MLN-1117,TAK-117)	0.39		GSK690693	0.09		BMS-582949	0.26		Dasatinib	0.7		AICAR (Acadesine)	0.61		ERK5-IN-1	0.58		GSK'872 (GSK2399872A)	0.17		Ponatinib (AP24534)	0.11		PF-06273340	0.28		Baricitinib (LY3009104, INCB028050)
CP-673451	0.39		Apatinib	0.48			GDC-0349	0.25		DTP3	-0.06		GDC-0326	0.28		BIX 02188	0.45		RO5126766 (CH5126766)	-0.07		PHA-665752	0.38		PF-04217903	0.09		WYE-354	0.25		AEE788 (NVP-AEE788)	0.7		WAY-600	0.61		Sorafenib	0.58		NU7026	0.17		Icotinib	0.11		Vatalanib (PTK787) 2HCl	0.27		LY2874455
AZD8835	0.39		HTH-01-015	0.48			EAI045	0.25		Irbinitinib (ARRY-380, ONT-380)	-0.06		Rigosertib (ON-01910)	0.27		FR 180204	0.45		Purvalanol A	-0.08		SB202190 (FHPI)	0.38		BMS-345541	0.09		Mubritinib (TAK 165)	0.24		Ponatinib (AP24534)	0.7		Degrasyn (WP1130)	0.61		R406	0.57		Genistein	0.16		Tivozanib (AV-951)	0.1		PHT-427	0.27		Sunitinib
ONO-4059 (GS-4059) hydrochloride	0.39		Pazopanib HCl (GW786034 HCl)	0.47			Sunitinib	0.25		AZ 960	-0.07		Dasatinib	0.27		LTURM34	0.45		JNK Inhibitor IX	-0.09		Phenformin HCl	0.38		SGX-523	0.08		NU7026	0.24		RKI-1447	0.7		MK-8745	0.61		BIX 02188	0.57		Vistusertib (AZD2014)	0.16		LJI308	0.1		Buparlisib (BKM120, NVP-BKM120)	0.27		Trametinib (GSK1120212)
PHT-427	0.38		Pictilisib (GDC-0941)	0.47			Scopoletin	0.25		AMG-458	-0.07		TAK-715	0.27		SAR405	0.45		SMI-4a	-0.09		MK-2461	0.37		Miransertib (ARQ 092) HCl	0.08		Roscovitine (Seliciclib,CYC202)	0.24		AMG 337	0.7		AZD6738	0.61		KN-62	0.57		Buparlisib (BKM120, NVP-BKM120)	0.16		CC-223	0.09		Dinaciclib (SCH727965)	0.27		Ceritinib (LDK378)
MK-8776 (SCH 900776)	0.38		PIK-293	0.47			PP1	0.24		TIC10 Analogue	-0.07		TIC10	0.27		SU11274	0.44		NU7026	-0.09		Dabrafenib (GSK2118436)	0.37		APS-2-79 HCl	0.08		TAK-715	0.24		Ripasudil (K-115) hydrochloride dihydrate	0.7		GSK1070916	0.61		Sapitinib (AZD8931)	0.56		Taselisib (GDC 0032)	0.16		GDC-0994	0.09		GSK2636771	0.27		Decernotinib (VX-509)
SF2523	0.37		LRRK2-IN-1	0.47			MK-8745	0.24		LDC1267	-0.07		Forsythin	0.27		KU-55933 (ATM Kinase Inhibitor)	0.44		Afuresertib (GSK2110183)	-0.1		PRT062607 (P505-15, BIIB057) HCl	0.37		Tanzisertib(CC-930)	0.08		GDC-0349	0.23		GNF-2	0.68		Idelalisib (CAL-101, GS-1101)	0.6		Fedratinib (SAR302503, TG101348)	0.56		Lorlatinib?(PF-6463922)	0.16		NSC 23766	0.08		LDC4297 (LDC044297)	0.27		MLN2480
Miransertib (ARQ 092) HCl	0.37		Filgotinib (GLPG0634)	0.46			Taselisib (GDC 0032)	0.24		R547	-0.08		ETP-46464	0.26		GNF-5	0.44		SU11274	-0.1		PF-06273340	0.37		GSK1059615	0.08		AC480 (BMS-599626)	0.23		Belizatinib (TSR-011)	0.68		Telatinib	0.6		AMG-900	0.56		Roscovitine (Seliciclib,CYC202)	0.16		Pyridoxine	0.08		GDC-0879	0.26		Bisindolylmaleimide I (GF109203X)
AZD7762	0.37		Pamapimod (R-1503, Ro4402257)	0.46			GDC-0994	0.24		KN-93 Phosphate	-0.08		Cediranib (AZD2171)	0.26		IM-12	0.44		PHA-793887	-0.1		Bay 11-7085	0.36		Imatinib Mesylate (STI571)	0.08		Volasertib (BI 6727)	0.22		Lupeol	0.67		Encorafenib (LGX818)	0.6		KN-93 Phosphate	0.56		WZ4003	0.16		Miransertib (ARQ 092) HCl	0.08		SNS-032 (BMS-387032)	0.26		LJI308
PF-3758309	0.37		Cabozantinib malate (XL184)	0.45			TG003	0.24		Scopoletin	-0.08		Linsitinib (OSI-906)	0.26		PD173074	0.43		Deguelin	-0.1		BLU9931	0.36		BIX 02188	0.08		SB590885	0.22		Vistusertib (AZD2014)	0.66		Golvatinib (E7050)	0.6		UNC2025	0.56		Necrosulfonamide	0.16		Ruxolitinib (INCB018424)	0.07		GSK1904529A	0.26		Cerdulatinib (PRT062070, PRT2070)
BMS-911543	0.37		Binimetinib (MEK162, ARRY-162, ARRY-438162)	0.45			AT13148	0.24		Capmatinib (INCB28060)	-0.08		IM-12	0.26		Tofacitinib (CP-690550,Tasocitinib)	0.43		LDC4297 (LDC044297)	-0.1		HS-173	0.35		AZD7762	0.08		PIK-294	0.22		BMS-582949	0.66		Obacunone	0.6		Ro3280	0.55		Anisomycin	0.15		Taxifolin (Dihydroquercetin)	0.07		Lapatinib (GW-572016) Ditosylate	0.26		PF-00562271
Pamapimod (R-1503, Ro4402257)	0.37		Pazopanib	0.45			Mubritinib (TAK 165)	0.23		BIX 02188	-0.09		WZ4002	0.25		Ipatasertib (GDC-0068)	0.43		GSK621	-0.12		MK-8776 (SCH 900776)	0.35		Ki8751	0.08		Ceritinib (LDK378)	0.22		Torin 2	0.64		SL-327	0.59		AT7867	0.54		NVP-BVU972	0.15		Taselisib (GDC 0032)	0.07		Losmapimod (GW856553X)	0.26		Tepotinib (EMD 1214063)
APTSTAT3-9R	0.36		AZ191	0.45			Omipalisib (GSK2126458, GSK458)	0.23		BX-795	-0.09		Quizartinib (AC220)	0.25		GSK2292767	0.43		PD173074	-0.12		BMS-911543	0.34		Telatinib	0.08		LY2090314	0.22		PIK-293	0.63		Vistusertib (AZD2014)	0.59		WYE-354	0.54		GNE-7915	0.15		LY2584702 Tosylate	0.07		TIC10	0.26		GW2580
AMG-458	0.36		Deguelin	0.45			PF-3758309	0.23		GSK2292767	-0.09		Phenformin HCl	0.25		GDC-0349	0.43		Radotinib	-0.12		CC-115	0.34		IM-12	0.08		Ro3280	0.22		SMI-4a	0.63		BLZ945	0.59		Phenformin HCl	0.54		AR-A014418	0.15		Erdafitinib (JNJ-42756493)	0.07		Ki8751	0.25		LY2584702 Tosylate
LY2090314	0.36		AS-604850	0.45			WZ4003	0.23		Sunitinib Malate	-0.1		AEE788 (NVP-AEE788)	0.24		Voxtalisib (SAR245409, XL765) Analogue	0.42		PH-797804	-0.13		Everolimus (RAD001)	0.33		SAR-020106	0.08		Berbamine (dihydrochloride)	0.22		GSK2256098	0.63		TIC10	0.59		Ibrutinib (PCI-32765)	0.54		BIO-acetoxime	0.15		Daphnetin	0.06		NVP-BVU972	0.25		Masitinib (AB1010)
WZ4003	0.36		Bosutinib (SKI-606)	0.44			GNE-0877	0.23		WZ8040	-0.1		MGCD-265	0.24		AMG 337	0.42		Pyridoxine	-0.13		Rigosertib (ON-01910)	0.33		SGI-1776 free base	0.07		Telatinib	0.21		kira6	0.63		Miransertib (ARQ 092) HCl	0.58		Asiatic Acid	0.54		Rapamycin (Sirolimus)	0.14		Binimetinib (MEK162, ARRY-162, ARRY-438162)	0.06		KN-62	0.25		ML-7 HCl
HTH-01-015	0.36		SAR131675	0.44			P276-00	0.23		Autophinib	-0.1		Imatinib (STI571)	0.24		MNS (3,4-Methylenedioxy-β-nitrostyrene, MDBN)	0.42		GSK1838705A	-0.14		VPS34-IN1	0.33		AZD6482	0.07		Voxtalisib (XL765, SAR245409)	0.21		Foretinib (GSK1363089)	0.61		Tanzisertib(CC-930)	0.58		TG003	0.54		KRN 633	0.14		PF-3758309	0.06		BLZ945	0.25		Temsirolimus (CCI-779, NSC 683864)
CCT245737	0.36		Tanzisertib(CC-930)	0.43			Daphnetin	0.22		Nilotinib (AMN-107)	-0.11		SSR128129E	0.24		XMD8-92	0.41		Losmapimod (GW856553X)	-0.14		Anisomycin	0.33		AZ 960	0.07		Asiatic Acid	0.2		Triciribine	0.61		Buparlisib (BKM120, NVP-BKM120)	0.57		Filgotinib (GLPG0634)	0.53		LY2603618	0.14		Duvelisib (IPI-145, INK1197)	0.06		Masitinib (AB1010)	0.24		GNF-5
Mubritinib (TAK 165)	0.34		Ipatasertib (GDC-0068)	0.42			Cediranib (AZD2171)	0.21		Nintedanib (BIBF 1120)	-0.11		Semaxanib (SU5416)	0.24		Picropodophyllin (PPP)	0.41		DDR1-IN-1	-0.14		KD025 (SLx-2119)	0.33		AG-18	0.07		BLU9931	0.2		SNS-032 (BMS-387032)	0.61		PP1	0.57		Bikinin	0.53		Hydroxyfasudil (HA-1100) HCl	0.14		VE-822	0.06		Bosutinib (SKI-606)	0.24		ZM 39923 HCl
Idelalisib (CAL-101, GS-1101)	0.34		KN-62	0.42			AT7519	0.21		ASP3026	-0.11		Ripasudil (K-115) hydrochloride dihydrate	0.24		Deguelin	0.41		PIK-294	-0.15		VX-745	0.32		FLLL32	0.07		Brivanib (BMS-540215)	0.2		Schisandrin B (Sch B)	0.61		ETP-46464	0.57		PHA-665752	0.53		XMD8-87	0.14		Cediranib (AZD2171)	0.06		BIX 02189	0.24		GNE-317
SGI-1776 free base	0.34		BMS-345541	0.41			Schisandrin B (Sch B)	0.21		SGX-523	-0.11		Pyridoxine	0.24		Foretinib (GSK1363089)	0.4		Pimasertib (AS-703026)	-0.15		Volasertib (BI 6727)	0.32		Zotarolimus(ABT-578)	0.06		ONO-4059 analogue	0.2		PF-543	0.61		LY3023414	0.57		CC-115	0.53		Voxtalisib (XL765, SAR245409)	0.14		Brivanib Alaninate (BMS-582664)	0.06		Ponatinib (AP24534)	0.24		Dorsomorphin 2HCl
BS-181 HCl	0.34		Cediranib (AZD2171)	0.39			Ceritinib (LDK378)	0.21		Pyridoxine	-0.11		NVP-BVU972	0.23		Temsirolimus (CCI-779, NSC 683864)	0.4		GSK429286A	-0.15		CZC24832	0.32		Pyridoxine	0.06		Entrectinib (RXDX-101)	0.2		PF-3758309	0.61		CC-115	0.57		CUDC-101	0.52		PF-06273340	0.14		GSK1904529A	0.06		PIK-294	0.24		Sapitinib (AZD8931)
VX-702	0.34		Flavopiridol (Alvocidib)	0.39			Lorlatinib?(PF-6463922)	0.21		Encorafenib (LGX818)	-0.12		Asiatic Acid	0.23		Cediranib (AZD2171)	0.39		LRRK2-IN-1	-0.15		Berbamine (dihydrochloride)	0.32		WNK463	0.06		VS-5584 (SB2343)	0.19		GNE-7915	0.61		Alisertib (MLN8237)	0.56		Chrysophanic Acid	0.52		AZD2932	0.13		PD173074	0.05		Encorafenib (LGX818)	0.24		IC261
Hydroxyfasudil (HA-1100) HCl	0.34		LY2603618	0.39			ETP-46464	0.21		GSK2606414	-0.12		DASA-58	0.23		Tideglusib	0.39		WYE-125132 (WYE-132)	-0.16		RXDX-106 (CEP-40783)	0.32		A-674563	0.06		DASA-58	0.19		LY2857785	0.61		BIX 02189	0.56		TGX-221	0.52		GSK621	0.13		DTP3	0.05		GSK2656157	0.24		INK 128 (MLN0128)
GSK583	0.34		ONO-4059 (GS-4059) hydrochloride	0.39			GSK180736A (GSK180736)	0.21		GSK2656157	-0.12		Deguelin	0.23		ETC-1002	0.39		AT13148	-0.16		R406 (free base)	0.31		KX2-391	0.06		Erlotinib	0.19		Defactinib (VS-6063, PF-04554878)	0.61		RKI-1447	0.56		GDC-0994	0.52		AZD2858	0.13		WNK463	0.05		Picropodophyllin (PPP)	0.24		SAR-020106
WAY-600	0.33		MK-8776 (SCH 900776)	0.39			R788 (Fostamatinib) Disodium	0.2		LY2603618	-0.12		ONO-4059 (GS-4059) hydrochloride	0.23		GNE-317	0.39		Torkinib (PP242)	-0.17		OSI-027	0.31		XMD8-92	0.06		PHA-665752	0.18		PHA-680632	0.59		LRRK2-IN-1	0.56		NMS-P937 (NMS1286937)	0.52		Lupeol	0.13		Y-27632 2HCl	0.04		SL-327	0.23		MLN8054
S-Ruxolitinib (INCB018424)	0.33		Volasertib (BI 6727)	0.38			SMI-4a	0.2		INK 128 (MLN0128)	-0.13		XL388	0.22		SL-327	0.38		CH5132799	-0.17		KX2-391	0.31		NSC 23766	0.05		BS-181 HCl	0.18		Bisindolylmaleimide I (GF109203X)	0.59		DASA-58	0.53		AZD6482	0.5		Gandotinib (LY2784544)	0.12		PD0325901	0.04		NVP-AEW541	0.23		TIC10
Tepotinib (EMD 1214063)	0.33		SKLB1002	0.37			Barasertib (AZD1152-HQPA)	0.19		Indirubin	-0.14		NVP-AEW541	0.22		Danusertib (PHA-739358)	0.38		WYE-354	-0.17		KU-60019	0.3		CH5183284 (Debio-1347)	0.05		Decernotinib (VX-509)	0.18		VE-821	0.59		CL-387785 (EKI-785)	0.53		LRRK2-IN-1	0.5		TIC10 Analogue	0.12		PP2	0.04		AZD8330	0.23		Sodium Houttuyfonate
Apitolisib (GDC-0980, RG7422)	0.32		CHIR-98014	0.37			PF-543	0.19		PRT062607 (P505-15, BIIB057) HCl	-0.14		Selumetinib (AZD6244)	0.22		BMS-754807	0.38		Alpelisib (BYL719)	-0.17		WNK463	0.3		PD-166866 (PD166866)	0.05		PD173955	0.18		AZD8835	0.59		GDC-0349	0.52		AT7519	0.49		VPS34 inhibitor 1 (Compound 19, PIK-III analogue)	0.12		CHIR-99021 (CT99021)	0.03		YM201636	0.23		KN-62
GNF-5	0.32		ERK5-IN-1	0.37			LY2090314	0.19		BLU-554 (BLU554)	-0.14		Zotarolimus(ABT-578)	0.22		MSC2530818	0.38		PIK-93	-0.18		AZD6482	0.29		Cediranib (AZD2171)	0.05		PHA-680632	0.17		APTSTAT3-9R	0.58		CZ415	0.52		SB590885	0.49		Tandutinib (MLN518)	0.12		PD318088	0.03		BMS-265246	0.23		AZD2858
Tanzisertib(CC-930)	0.32		R406	0.35			VX-702	0.19		NVP-AEW541	-0.16		AZD8186	0.22		Binimetinib (MEK162, ARRY-162, ARRY-438162)	0.38		PF-4708671	-0.18		ETC-1002	0.29		Crizotinib (PF-02341066)	0.05		PF-4708671	0.17		AZ 960	0.56		GSK1059615	0.51		KW-2449	0.48		Filgotinib (GLPG0634)	0.12		LY2603618	0.03		Vistusertib (AZD2014)	0.23		SBE 13 HCl
Trametinib (GSK1120212)	0.31		Fasudil (HA-1077) HCl	0.35			Hydroxyfasudil (HA-1100) HCl	0.19		IM-12	-0.16		APS-2-79 HCl	0.22		GSK2578215A	0.38		Dinaciclib (SCH727965)	-0.18		SGX-523	0.29		KU-60019	0.05		Axitinib	0.17		Torkinib (PP242)	0.56		Icotinib	0.51		U0126-EtOH	0.48		TAK-733	0.11		LY333531 HCl	0.03		Bikinin	0.23		Bardoxolone Methyl
PIK-294	0.31		EAI045	0.35			LJI308	0.19		SAR131675	-0.17		WYE-354	0.21		KRN 633	0.37		Bafetinib (INNO-406)	-0.18		XMD16-5	0.29		BMS-582949	0.04		Bosutinib (SKI-606)	0.17		Pimasertib (AS-703026)	0.55		CGI1746	0.51		RXDX-106 (CEP-40783)	0.47		Torin 2	0.11		Amcasertib (BBI503)	0.03		GSK621	0.23		AZD8055
PHA-680632	0.31		Erlotinib	0.35			Afuresertib (GSK2110183)	0.19		Trapidil	-0.17		Volasertib (BI 6727)	0.21		WYE-354	0.37		Lorlatinib?(PF-6463922)	-0.18		R406	0.28		Lenvatinib (E7080)	0.04		PF-04691502	0.16		KU-0063794	0.55		Tideglusib	0.51		SGI-1776 free base	0.47		KN-93 Phosphate	0.11		Erlotinib	0.02		GDC-0349	0.23		Entrectinib (RXDX-101)
AZ20	0.31		Scopoletin	0.35			Entospletinib (GS-9973)	0.19		GSK2256098	-0.17		WAY-600	0.21		Volasertib (BI 6727)	0.37		MLN0905	-0.18		YM201636	0.28		Axitinib	0.04		MK-2206 2HCl	0.16		PLX-4720	0.54		XL019	0.51		BIX 02189	0.46		Pimasertib (AS-703026)	0.1		PRN1371	0.02		Taselisib (GDC 0032)	0.23		Obacunone
PF-543	0.31		GSK461364	0.34			ZSTK474	0.18		Sitravatinib (MGCD516)	-0.17		SAR131675	0.21		Torkinib (PP242)	0.37		Motesanib Diphosphate (AMG-706)	-0.19		KN-62	0.28		SB415286	0.04		GSK583	0.16		GDC-0326	0.54		1-Azakenpaullone	0.51		Apitolisib (GDC-0980, RG7422)	0.46		GNE-9605	0.1		IMD 0354	0.01		SBE 13 HCl	0.23		TGX-221
Carbazochrome	0.3		Duvelisib (IPI-145, INK1197)	0.34			Nintedanib (BIBF 1120)	0.18		Axitinib	-0.18		Sapitinib (AZD8931)	0.2		TAE226 (NVP-TAE226)	0.37		AG-490 (Tyrphostin B42)	-0.2		AMG 337	0.28		Nazartinib (EGF816, NVS-816)	0.04		GSK2269557	0.15		CCT137690	0.54		LY333531 HCl	0.51		Anacardic Acid	0.46		FLLL32	0.1		Forsythin	0.01		TAK-733	0.22		Nintedanib (BIBF 1120)
PF-4989216	0.3		FR 180204	0.34			Orantinib (TSU-68, SU6668)	0.18		KW-2449	-0.18		Lapatinib (GW-572016) Ditosylate	0.2		AZD3759	0.37		Vacquinol-1	-0.2		Afuresertib (GSK2110183)	0.28		CP-724714	0.03		WZ4003	0.14		Linsitinib (OSI-906)	0.52		eFT-508 (eFT508)	0.51		PF-04217903	0.46		Afuresertib (GSK2110183)	0.1		Enzastaurin (LY317615)	0		3-Methyladenine (3-MA)	0.22		ML167
AZD6482	0.29		KRN 633	0.33			PQ 401	0.18		PD168393	-0.18		LJI308	0.2		Cobimetinib (GDC-0973, RG7420)	0.36		Fasudil (HA-1077) HCl	-0.2		LDC4297 (LDC044297)	0.28		Roscovitine (Seliciclib,CYC202)	0.03		LJH685	0.14		MGCD-265	0.52		Phenformin HCl	0.5		Taselisib (GDC 0032)	0.46		Quizartinib (AC220)	0.09		KU-60019	0		CUDC-101	0.22		Vatalanib (PTK787) 2HCl
KX2-391	0.29		PIK-294	0.33			AT7867	0.17		BAY 11-7082	-0.18		WNK463	0.2		Berbamine (dihydrochloride)	0.36		TGR-1202	-0.2		GSK180736A (GSK180736)	0.28		Taselisib (GDC 0032)	0.03		Taselisib (GDC 0032)	0.13		MLN8054	0.51		NH125	0.5		CEP-33779	0.45		WAY-600	0.09		AZ20	0		Pelitinib (EKB-569)	0.22		IM-12
EAI045	0.29		LJI308	0.33			Flavopiridol HCl	0.17		CCT245737	-0.18		Trapidil	0.19		Poziotinib (HM781-36B)	0.36		Palomid 529 (P529)	-0.21		TAK-715	0.28		HER2-Inhibitor-1	0.03		Deguelin	0.13		PIK-III	0.51		ASP3026	0.48		BX-912	0.44		Fostamatinib (R788)	0.09		ML-7 HCl	0		PD168393	0.22		ASP3026
Ripasudil (K-115) hydrochloride dihydrate	0.29		Pelitinib (EKB-569)	0.32			3-Methyladenine (3-MA)	0.17		TPX-0005	-0.18		BMS-345541	0.19		Doramapimod (BIRB 796)	0.35		GDC-0623	-0.21		LTURM34	0.27		LY364947	0.03		BIO	0.13		AZD8186	0.51		Pimasertib (AS-703026)	0.48		Pimasertib (AS-703026)	0.44		TAE226 (NVP-TAE226)	0.09		Flavopiridol (Alvocidib)	-0.01		CGI1746	0.22		P276-00
H 89 2HCl	0.28		AT7519	0.32			Tepotinib (EMD 1214063)	0.17		VPS34-IN1	-0.19		TCS 359	0.19		SNS-032 (BMS-387032)	0.34		Ponatinib (AP24534)	-0.21		AZD1208	0.27		Pelitinib (EKB-569)	0.03		Apatinib	0.12		LY2584702 Tosylate	0.5		GSK429286A	0.48		PHA-680632	0.44		MSC2530818	0.09		CYC116	-0.01		TAK-715	0.22		OSU-03012 (AR-12)
Alpelisib (BYL719)	0.28		GSK2334470	0.32			Filgotinib (GLPG0634)	0.17		URMC-099	-0.19		AC480 (BMS-599626)	0.19		PHA-680632	0.34		GSK2578215A	-0.21		Telatinib	0.26		WH-4-023	0.03		Anisomycin	0.12		Y-27632 2HCl	0.49		Go 6983	0.48		R406 (free base)	0.44		Fasudil (HA-1077) HCl	0.08		AZD1080	-0.02		WZ4003	0.22		Fasudil (HA-1077) HCl
AZD6738	0.28		GNF-5	0.32			MK-2206 2HCl	0.16		AZD3759	-0.2		Buparlisib (BKM120, NVP-BKM120)	0.19		PH-797804	0.34		PD173955	-0.21		Filgotinib (GLPG0634)	0.26		Refametinib (RDEA119, Bay 86-9766)	0.02		NSC 23766	0.12		Golvatinib (E7050)	0.49		CHIR-99021 (CT99021)	0.47		Flavopiridol HCl	0.43		Volasertib (BI 6727)	0.08		Tepotinib (EMD 1214063)	-0.02		AG-18	0.22		Chloroquine Phosphate
SAR-020106	0.28		TIC10	0.31			Regorafenib (BAY 73-4506)	0.16		GDC-0994	-0.2		Schisandrin B (Sch B)	0.19		CZ415	0.34		TIC10	-0.23		AZD8330	0.25		Gefitinib (ZD1839)	0.02		SSR128129E	0.12		AZD1208	0.49		PP2	0.47		IKK-16 (IKK Inhibitor VII)	0.43		XL019	0.08		Genistein	-0.02		BAY-61-3606	0.22		Amlexanox
BAY 1217389	0.28		AZD3759	0.31			AS-604850	0.16		Dovitinib (TKI-258, CHIR-258)	-0.2		Binimetinib (MEK162, ARRY-162, ARRY-438162)	0.19		Ceritinib (LDK378)	0.34		EAI045	-0.23		Voxtalisib (SAR245409, XL765) Analogue	0.25		PD98059	0.02		Alpelisib (BYL719)	0.12		SU5402	0.49		AG-490 (Tyrphostin B42)	0.46		Erlotinib	0.43		Sapitinib (AZD8931)	0.07		VPS34 inhibitor 1 (Compound 19, PIK-III analogue)	-0.02		GDC-0994	0.22		Defactinib (VS-6063, PF-04554878)
PD173074	0.27		Berbamine (dihydrochloride)	0.3			SB415286	0.16		Phenformin HCl	-0.2		Tofacitinib (CP-690550) Citrate	0.19		Ro3280	0.34		PHA-767491	-0.24		AT7519	0.25		SKLB1002	0.02		SMI-4a	0.12		ONO-4059 (GS-4059) hydrochloride	0.49		Bafetinib (INNO-406)	0.46		Entrectinib (RXDX-101)	0.42		SU5402	0.07		Bakuchiol	-0.02		Larotrectinib (LOXO-101) sulfate	0.22		VPS34-IN1
AZD2932	0.27		SBE 13 HCl	0.3			BI-847325	0.16		PIK-294	-0.2		Gefitinib (ZD1839)	0.18		Osimertinib (AZD9291)	0.34		AG-18	-0.24		Crenolanib (CP-868596)	0.25		Amcasertib (BBI503)	0.02		BIO-acetoxime	0.12		Capmatinib (INCB28060)	0.49		Asiatic Acid	0.45		GDC-0349	0.42		Serabelisib (INK-1117,MLN-1117,TAK-117)	0.07		SB203580	-0.03		DTP3	0.22		Mubritinib (TAK 165)
ASP3026	0.27		AZD8330	0.29			Flavopiridol (Alvocidib)	0.16		Tofacitinib (CP-690550) Citrate	-0.21		MK-2206 2HCl	0.18		GSK429286A	0.33		BMS-345541	-0.24		U0126-EtOH	0.24		Tandutinib (MLN518)	0.02		Ridaforolimus (Deforolimus, MK-8669)	0.11		LY294002	0.48		LDC000067	0.45		Mubritinib (TAK 165)	0.41		Sodium Houttuyfonate	0.07		CGI1746	-0.03		Hydroxyfasudil (HA-1100) HCl	0.22		Volasertib (BI 6727)
ERK5-IN-1	0.26		TG101209	0.29			Fasudil (HA-1077) HCl	0.16		Pacritinib (SB1518)	-0.21		Dacomitinib (PF299804, PF299)	0.18		A66	0.33		SKLB1002	-0.24		PIK-93	0.24		LY2603618	0.02		PI-103	0.11		Ruxolitinib (INCB018424)	0.48		H 89 2HCl	0.45		TAK-901	0.41		Capmatinib (INCB28060)	0.07		WAY-600	-0.04		PHA-680632	0.21		Tofacitinib (CP-690550,Tasocitinib)
P276-00	0.26		Doramapimod (BIRB 796)	0.28			Anisomycin	0.16		Sapitinib (AZD8931)	-0.22		Entrectinib (RXDX-101)	0.18		GSK2606414	0.33		LJI308	-0.24		Vistusertib (AZD2014)	0.24		FRAX597	0.02		PD173074	0.11		Forsythin	0.47		NMS-P937 (NMS1286937)	0.44		Crenolanib (CP-868596)	0.41		Imatinib Mesylate (STI571)	0.06		GSK2334470	-0.04		CUDC-907	0.21		FRAX486
PI-3065	0.26		GSK2578215A	0.28			Erdafitinib (JNJ-42756493)	0.16		ENMD-2076	-0.23		FLLL32	0.18		PD-166866 (PD166866)	0.33		Ridaforolimus (Deforolimus, MK-8669)	-0.26		Capmatinib (INCB28060)	0.24		TG003	0.02		PP2	0.11		DASA-58	0.46		ALK-IN-1	0.43		FLLL32	0.41		CUDC-101	0.06		ML167	-0.04		LJI308	0.21		AD80
CHIR-99021 (CT99021)	0.25		AMG 337	0.28			Volasertib (BI 6727)	0.15		BS-181 HCl	-0.23		RO5126766 (CH5126766)	0.18		3-Methyladenine (3-MA)	0.32		Bikinin	-0.26		RN486	0.24		FIIN-2	0.02		Osimertinib (AZD9291)	0.11		P276-00	0.46		Alpelisib (BYL719)	0.43		Danusertib (PHA-739358)	0.4		Amlexanox	0.05		NVP-AEW541	-0.04		ETC-1002	0.21		Crenolanib (CP-868596)
A66	0.25		Varlitinib	0.28			Tivantinib (ARQ 197)	0.15		SSR128129E	-0.23		NSC 23766	0.18		GSK1838705A	0.32		AMG 337	-0.26		AZ20	0.24		SB202190 (FHPI)	0.01		3-Methyladenine (3-MA)	0.09		CCT245737	0.46		BS-181 HCl	0.42		GSK2636771	0.4		CRT0066101	0.05		XMD8-92	-0.04		GDC-0326	0.21		CCT245737
Bisindolylmaleimide I (GF109203X)	0.25		Alisertib (MLN8237)	0.27			Trametinib (GSK1120212)	0.15		Lorlatinib?(PF-6463922)	-0.23		Barasertib (AZD1152-HQPA)	0.17		ANA-12	0.32		CZ415	-0.26		Saracatinib (AZD0530)	0.23		Danusertib (PHA-739358)	0.01		Cediranib (AZD2171)	0.09		Refametinib (RDEA119, Bay 86-9766)	0.45		MNS (3,4-Methylenedioxy-β-nitrostyrene, MDBN)	0.41		Lorlatinib?(PF-6463922)	0.4		S49076	0.05		Scopoletin	-0.05		Forsythin	0.21		Cediranib (AZD2171)
TAK-715	0.24		Tepotinib (EMD 1214063)	0.27			Asiatic Acid	0.15		XMD8-87	-0.23		PI-103	0.17		Sapitinib (AZD8931)	0.31		AZD8055	-0.26		Refametinib (RDEA119, Bay 86-9766)	0.23		NVP-BSK805 2HCl	0.01		PF-04217903	0.09		Sunitinib Malate	0.44		BMS-582949	0.41		Picropodophyllin (PPP)	0.4		WZ4002	0.05		Axitinib	-0.05		OSU-03012 (AR-12)	0.2		PF-04217903
Skepinone-L	0.24		Aurora A Inhibitor I	0.26			GSK2636771	0.15		GZD824 Dimesylate	-0.24		PF-04691502	0.17		GSK2656157	0.3		LDC000067	-0.27		Mubritinib (TAK 165)	0.23		GSK2578215A	0.01		Golvatinib (E7050)	0.09		Ipatasertib (GDC-0068)	0.44		PD168393	0.41		Pilaralisib (XL147)	0.4		TG003	0.05		PLX-4720	-0.05		HMN-214	0.2		BI 2536
DEL-22379	0.24		TAK-715	0.26			DASA-58	0.15		PRT-060318 2HCl	-0.24		GSK1838705A	0.17		SAR131675	0.3		Imatinib (STI571)	-0.27		WYE-354	0.23		AZD8186	0.01		Daphnetin	0.08		Picropodophyllin (PPP)	0.44		ZM 306416	0.41		PD98059	0.39		HTH-01-015	0.05		XL019	-0.06		WYE-354	0.2		Torin 2
Radotinib	0.24		PRN1371	0.26			WH-4-023	0.15		PF-04217903	-0.25		RN486	0.17		INK 128 (MLN0128)	0.3		PI-3065	-0.27		PF-3758309	0.23		Sunitinib Malate	0		Selumetinib (AZD6244)	0.08		Y-39983 HCl	0.44		Fingolimod (FTY720) HCl	0.41		CHIR-99021 (CT99021)	0.39		Acalabrutinib (ACP-196)	0.05		AEE788 (NVP-AEE788)	-0.08		HS-173	0.2		TAE226 (NVP-TAE226)
Y-39983 HCl	0.24		Brivanib (BMS-540215)	0.24			Linsitinib (OSI-906)	0.14		RKI-1447	-0.25		Pimasertib (AS-703026)	0.16		PF-543	0.3		Scopoletin	-0.27		CCT196969	0.23		Brivanib (BMS-540215)	0		FIIN-2	0.08		Roscovitine (Seliciclib,CYC202)	0.43		PND-1186 (VS-4718)	0.41		Flavopiridol (Alvocidib)	0.39		CZ415	0.04		AZ 960	-0.08		GNE-0877	0.2		Gandotinib (LY2784544)
Forsythin	0.23		PHT-427	0.24			BIX 02189	0.14		Anacardic Acid	-0.25		AZD8330	0.16		ERK5-IN-1	0.3		TG100-115	-0.28		PRN1371	0.23		PHA-680632	0		MLN8054	0.07		Taselisib (GDC 0032)	0.43		RXDX-106 (CEP-40783)	0.41		Capmatinib (INCB28060)	0.39		Saracatinib (AZD0530)	0.03		SSR128129E	-0.08		PF-4989216	0.2		LY2603618
ML-7 HCl	0.23		IC261	0.24			TAK-632	0.14		ENMD-2076 L-(+)-Tartaric acid	-0.25		PIK-93	0.16		WZ4002	0.29		Larotrectinib (LOXO-101) sulfate	-0.28		Fostamatinib (R788)	0.22		AT7867	0		OSI-027	0.07		LDC4297 (LDC044297)	0.42		AZD8330	0.4		Taxifolin (Dihydroquercetin)	0.38		Trametinib (GSK1120212)	0.03		VX-702	-0.08		Deguelin	0.2		GSK583
PF-06273340	0.23		AZD8055	0.23			ONO-4059 (GS-4059) hydrochloride	0.14		Vandetanib (ZD6474)	-0.25		GSK429286A	0.16		Nilotinib (AMN-107)	0.28		AMG-458	-0.29		GSK1838705A	0.22		BMS-265246	0		EHop-016	0.07		PF-04217903	0.41		Lorlatinib?(PF-6463922)	0.4		GNE-317	0.38		Cediranib (AZD2171)	0.02		Nilotinib (AMN-107)	-0.08		ZM 306416	0.2		Imatinib (STI571)
GNE-0877	0.23		Rapamycin (Sirolimus)	0.22			Chloroquine Phosphate	0.14		Afuresertib (GSK2110183)	-0.25		Ridaforolimus (Deforolimus, MK-8669)	0.16		AEE788 (NVP-AEE788)	0.28		GDC-0349	-0.29		Roscovitine (Seliciclib,CYC202)	0.22		Palomid 529 (P529)	0		Sodium Houttuyfonate	0.07		ENMD-2076	0.41		ID-8	0.39		Amlexanox	0.37		Sunitinib Malate	0.02		WZ3146	-0.1		TG100-115	0.19		ETP-46464
GNE-9605	0.23		Torkinib (PP242)	0.22			R406 (free base)	0.13		WNK463	-0.25		Masitinib (AB1010)	0.16		Encorafenib (LGX818)	0.28		BS-181 HCl	-0.29		Acalabrutinib (ACP-196)	0.22		Trametinib (GSK1120212)	0		AZD8055	0.06		Gandotinib (LY2784544)	0.41		VPS34 inhibitor 1 (Compound 19, PIK-III analogue)	0.38		Serabelisib (INK-1117,MLN-1117,TAK-117)	0.36		AT7519	0.02		AC480 (BMS-599626)	-0.1		PHA-793887	0.19		Larotrectinib (LOXO-101) sulfate
Tandutinib (MLN518)	0.23		Buparlisib (BKM120, NVP-BKM120)	0.22			Apitolisib (GDC-0980, RG7422)	0.13		Tyrphostin AG 1296	-0.26		Tivantinib (ARQ 197)	0.16		ASP3026	0.28		GNE-0877	-0.3		IC261	0.22		AZD1208	0		Buparlisib (BKM120, NVP-BKM120)	0.06		Chloroquine Phosphate	0.41		S49076	0.38		BX-795	0.35		SB590885	0.02		AT7867	-0.1		BS-181 HCl	0.19		SGX-523
WNK463	0.22		CP-724714	0.21			PHA-767491	0.12		NSC 23766	-0.26		Icotinib	0.16		PRN1371	0.28		KD025 (SLx-2119)	-0.3		Pyridoxine	0.22		STO-609	0		BI 2536	0.06		Barasertib (AZD1152-HQPA)	0.4		GSK180736A (GSK180736)	0.38		Telatinib	0.35		SB415286	0.02		RN486	-0.1		Telatinib	0.19		CP-724714
Merestinib (LY2801653)	0.22		Necrosulfonamide	0.21			ZM 336372	0.12		RN486	-0.27		AMG319	0.16		Palbociclib (PD-0332991) HCl	0.28		KU-60019	-0.34		CP-673451	0.21		Palbociclib (PD-0332991) HCl	0		Tofacitinib (CP-690550,Tasocitinib)	0.05		CNX-2006	0.4		Omipalisib (GSK2126458, GSK458)	0.36		Quercetin	0.35		AST-1306	0		Brivanib (BMS-540215)	-0.11		ANA-12	0.19		BX-912
SSR128129E	0.21		Vistusertib (AZD2014)	0.19			CNX-2006	0.12		MLN2480	-0.27		AMG 337	0.15		SMI-4a	0.28		AICAR (Acadesine)	-0.35		Skepinone-L	0.21		Chloroquine Phosphate	0		AZ20	0.05		Tyrphostin AG 1296	0.4		S-Ruxolitinib (INCB018424)	0.36		KU-60019	0.34		Ro-3306	0		PD-166866 (PD166866)	-0.11		AZD1208	0.19		AMG 337
TG003	0.21		Apitolisib (GDC-0980, RG7422)	0.18			CEP-32496	0.12		PF-543	-0.27		Vandetanib (ZD6474)	0.15		GSK583	0.28		Sodium Houttuyfonate	-0.35		PF-04217903	0.2		BI 2536	-0.01		Palomid 529 (P529)	0.04		GSK1059615	0.39		BIO-acetoxime	0.36		VPS34 inhibitor 1 (Compound 19, PIK-III analogue)	0.34		GDC-0994	0		PD168393	-0.12		GSK1070916	0.18		Picropodophyllin (PPP)
SAR405	0.21		Fingolimod (FTY720) HCl	0.17			7,8-Dihydroxyflavone	0.12		AMG 337	-0.27		Imatinib Mesylate (STI571)	0.15		ZM 447439	0.26		BMS-777607	-0.36		Encorafenib (LGX818)	0.2		Berbamine (dihydrochloride)	-0.01		Vatalanib (PTK787) 2HCl	0.04		TPX-0005	0.38		Bakuchiol	0.36		LJI308	0.34		IPI-549	0		KRN 633	-0.13		BAY 1217389	0.18		PI-3065
DTP3	0.21		Palomid 529 (P529)	0.16			BMS-754807	0.11		BMS-582949	-0.27		Telatinib	0.15		Masitinib (AB1010)	0.26		Phenformin HCl	-0.37		Tanzisertib(CC-930)	0.2		Picropodophyllin (PPP)	-0.01		GSK690693	0.04		GSK2269557	0.38		Quizartinib (AC220)	0.35		LDC1267	0.34		GSK690693	-0.01		Trametinib (GSK1120212)	-0.14		Rapamycin (Sirolimus)	0.17		BI-847325
CZC24832	0.2		Obacunone	0.16			BS-181 HCl	0.11		Ro3280	-0.28		Tideglusib	0.15		PP2	0.26		Telatinib	-0.38		Tepotinib (EMD 1214063)	0.2		BLU-554 (BLU554)	-0.01		GSK1904529A	0.04		Gefitinib (ZD1839)	0.37		PD173074	0.35		BMS-777607	0.32		Asiatic Acid	-0.01		Schisandrin B (Sch B)	-0.14		Volasertib (BI 6727)	0.17		JNK Inhibitor IX
Lupeol	0.2		Y-27632 2HCl	0.15			GSK429286A	0.11		CGP 57380	-0.28		Uprosertib (GSK2141795)	0.15		APS-2-79 HCl	0.26		KN-93 Phosphate	-0.38		Sodium Houttuyfonate	0.2		Ponatinib (AP24534)	-0.01		Tofacitinib (CP-690550) Citrate	0.04		Alpelisib (BYL719)	0.37		PF-06273340	0.35		VPS34-IN1	0.32		Ro3280	-0.01		YM201636	-0.15		Degrasyn (WP1130)	0.17		SL-327
Flavopiridol HCl	0.19		ZM 336372	0.15			PP2	0.11		Fedratinib (SAR302503, TG101348)	-0.28		GNE-9605	0.15		Duvelisib (IPI-145, INK1197)	0.25		AZ191	-0.38		GSK1059615	0.2		AZD6738	-0.01		Tepotinib (EMD 1214063)	0.04		SGX-523	0.37		XL388	0.34		AMG 337	0.32		ETC-1002	-0.01		AZD6482	-0.15		FRAX597	0.17		RO9021
BLU-554 (BLU554)	0.19		Phenformin HCl	0.14			Zotarolimus(ABT-578)	0.11		CRT0066101	-0.28		Palomid 529 (P529)	0.14		GW2580	0.25		CL-387785 (EKI-785)	-0.38		Picropodophyllin (PPP)	0.19		GDC-0349	-0.02		Skepinone-L	0.04		LY364947	0.37		SGX-523	0.34		BI-847325	0.32		TAK-901	-0.02		S-Ruxolitinib (INCB018424)	-0.15		AMG319	0.17		EAI045
PRN1371	0.19		SMI-4a	0.14			RO5126766 (CH5126766)	0.11		OSI-027	-0.29		BIX 02189	0.13		Pictilisib (GDC-0941)	0.24		VX-745	-0.38		MSC2530818	0.19		TIC10	-0.02		LDN-214117	0.04		Quizartinib (AC220)	0.35		Ki8751	0.34		R547	0.31		eFT-508 (eFT508)	-0.02		Triciribine	-0.16		DASA-58	0.17		Vistusertib (AZD2014)
GSK2256098	0.19		Gefitinib (ZD1839)	0.13			WNK463	0.11		EHop-016	-0.29		Chloroquine Phosphate	0.13		Ibrutinib (PCI-32765)	0.24		HMN-214	-0.39		IPI-549	0.19		EAI045	-0.02		Larotrectinib (LOXO-101) sulfate	0.04		MLN2480	0.35		MK-2461	0.33		SMI-4a	0.3		DASA-58	-0.02		Everolimus (RAD001)	-0.17		PRN1371	0.17		PD173955
PP1	0.19		BS-181 HCl	0.13			Y-27632 2HCl	0.1		Forsythin	-0.29		SC-514	0.13		BLU-554 (BLU554)	0.24		AT7867	-0.39		SL-327	0.18		PI-3065	-0.02		GW2580	0.04		GSK461364	0.34		Apatinib	0.33		HTH-01-015	0.29		GDC-0084	-0.02		BLU-554 (BLU554)	-0.17		Pimasertib (AS-703026)	0.16		Oclacitinib
IM-12	0.19		AZD6738	0.13			PIK-293	0.1		NU6027	-0.3		GSK621	0.13		ZM 39923 HCl	0.24		ONO-4059 analogue	-0.39		SU11274	0.18		LY333531 HCl	-0.02		GNE-317	0.03		Amcasertib (BBI503)	0.34		Milciclib (PHA-848125)	0.33		AEE788 (NVP-AEE788)	0.28		ANA-12	-0.03		ZSTK474	-0.18		KX2-391	0.16		Pacritinib (SB1518)
LRRK2-IN-1	0.19		Vatalanib (PTK787) 2HCl	0.12			Encorafenib (LGX818)	0.1		TAE226 (NVP-TAE226)	-0.3		HS-173	0.13		Larotrectinib (LOXO-101) sulfate	0.24		Picropodophyllin (PPP)	-0.4		MK-2206 2HCl	0.18		Ruxolitinib (INCB018424)	-0.02		PI-3065	0.03		GSK2578215A	0.33		Schisandrin B (Sch B)	0.33		AZD1480	0.28		Picropodophyllin (PPP)	-0.03		ZM 336372	-0.19		Ro-3306	0.16		Ro3280
BMS-777607	0.18		BFH772	0.11			PD-166866 (PD166866)	0.1		LY2857785	-0.3		GSK461364	0.12		Necrosulfonamide	0.24		VPS34-IN1	-0.42		Ki8751	0.18		AZD2858	-0.02		GSK621	0.03		LDC1267	0.32		Taselisib (GDC 0032)	0.33		KU-0063794	0.28		SU11274	-0.04		Pimasertib (AS-703026)	-0.19		LJH685	0.16		UNC2250
Ibrutinib (PCI-32765)	0.18		PH-797804	0.1			Vistusertib (AZD2014)	0.09		Defactinib (VS-6063, PF-04554878)	-0.3		PF-04217903	0.12		ZSTK474	0.23		Daphnetin	-0.43		WAY-600	0.18		Naquotinib(ASP8273)	-0.03		Pimasertib (AS-703026)	0.02		Cediranib (AZD2171)	0.31		RO5126766 (CH5126766)	0.33		Tanzisertib(CC-930)	0.28		YM201636	-0.04		Tie2 kinase inhibitor	-0.2		NSC 23766	0.16		Purvalanol A
CGI1746	0.18		PI-103	0.09			AZD2932	0.09		Sunitinib	-0.3		Roscovitine (Seliciclib,CYC202)	0.12		Imatinib Mesylate (STI571)	0.23		LJH685	-0.43		SAR131675	0.18		Capmatinib (INCB28060)	-0.03		HMN-214	0.02		Regorafenib (BAY 73-4506)	0.31		APS-2-79 HCl	0.33		Larotrectinib (LOXO-101) sulfate	0.28		KN-62	-0.04		Lenvatinib (E7080)	-0.21		AT7519 HCl	0.16		HTH-01-015
OTS514 hydrochloride	0.18		SGX-523	0.09			GSK2334470	0.09		BI-847325	-0.3		Trametinib (GSK1120212)	0.12		Carbazochrome	0.23		SB239063	-0.45		Schisandrin B (Sch B)	0.18		NVP-AEW541	-0.03		VX-745	0.02		TPCA-1	0.31		WHI-P154	0.32		Sunitinib Malate	0.27		Scopoletin	-0.04		AT7519	-0.21		SB590885	0.15		Ensartinib (X-396)
GSK461364	0.17		KD025 (SLx-2119)	0.09			Duvelisib (IPI-145, INK1197)	0.09		Danusertib (PHA-739358)	-0.31		FRAX597	0.12		Vistusertib (AZD2014)	0.23		MNS (3,4-Methylenedioxy-β-nitrostyrene, MDBN)	-0.45		Taxifolin (Dihydroquercetin)	0.17		Everolimus (RAD001)	-0.03		Pamapimod (R-1503, Ro4402257)	0.02		Poziotinib (HM781-36B)	0.31		CRT0066101	0.32		BLU9931	0.26		Pelitinib (EKB-569)	-0.05		AZD2932	-0.21		Tepotinib (EMD 1214063)	0.15		Taxifolin (Dihydroquercetin)
RXDX-106 (CEP-40783)	0.17		BMS-582949	0.08			Go6976	0.09		NVP-BSK805 2HCl	-0.31		Ro3280	0.12		Brivanib (BMS-540215)	0.22		Obacunone	-0.45		AZD3463	0.17		Pimasertib (AS-703026)	-0.03		Imatinib Mesylate (STI571)	0.02		AG-490 (Tyrphostin B42)	0.3		WNK463	0.32		OSI-420	0.24		Idelalisib (CAL-101, GS-1101)	-0.05		OSI-420	-0.22		Afuresertib (GSK2110183)	0.15		Encorafenib (LGX818)
BMS-582949	0.17		Momelotinib (CYT387)	0.08			ETC-1002	0.09		Carbazochrome	-0.31		SMI-4a	0.12		FRAX597	0.22		SB415286	-0.46		Rapamycin (Sirolimus)	0.16		KU-0063794	-0.03		GSK2334470	0.02		KRN 633	0.3		VS-5584 (SB2343)	0.31		SC1	0.24		GSK1838705A	-0.05		BS-181 HCl	-0.22		LRRK2-IN-1	0.15		Crizotinib (PF-02341066)
FRAX597	0.16		Pimasertib (AS-703026)	0.07			GDC-0326	0.08		Bardoxolone Methyl	-0.32		GW2580	0.12		Vatalanib (PTK787) 2HCl	0.21		AZD8330	-0.46		SB239063	0.16		SBE 13 HCl	-0.03		ETC-1002	0.02		TIC10	0.29		GSK'872 (GSK2399872A)	0.31		MSC2530818	0.24		LDN-214117	-0.05		AG-18	-0.22		Ridaforolimus (Deforolimus, MK-8669)	0.14		Alisertib (MLN8237)
OTS964	0.16		SB590885	0.07			AZD8055	0.08		ML167	-0.33		CP-724714	0.11		Rapamycin (Sirolimus)	0.21		Bay 11-7085	-0.46		TIC10	0.16		Necrosulfonamide	-0.04		PD98059	0.01		EAI045	0.29		SMI-4a	0.3		AZD6738	0.22		Ensartinib (X-396)	-0.05		Phenformin HCl	-0.23		PF-4708671	0.14		BMS-582949
IC261	0.16		Poziotinib (HM781-36B)	0.07			ASP3026	0.08		Entospletinib (GS-9973)	-0.33		Y-27632 2HCl	0.11		Erdafitinib (JNJ-42756493)	0.2		BLU-554 (BLU554)	-0.48		Masitinib (AB1010)	0.15		PHT-427	-0.04		Sapitinib (AZD8931)	0.01		Danusertib (PHA-739358)	0.28		OSI-420	0.3		APTSTAT3-9R	0.22		LY364947	-0.05		Ibrutinib (PCI-32765)	-0.23		PF-04691502	0.14		Taselisib (GDC 0032)
CRT0066101	0.15		Tivantinib (ARQ 197)	0.06			Purvalanol A	0.07		PF-573228	-0.34		BS-181 HCl	0.11		RXDX-106 (CEP-40783)	0.2		FRAX597	-0.49		Trapidil	0.14		AZD8330	-0.04		Binimetinib (MEK162, ARRY-162, ARRY-438162)	0.01		BIX 02188	0.28		Duvelisib (IPI-145, INK1197)	0.3		CC-223	0.21		Berbamine (dihydrochloride)	-0.06		Rigosertib (ON-01910)	-0.23		AZD6738	0.14		Trapidil
KU-60019	0.15		Amlexanox	0.05			GSK2982772	0.07		IKK-16 (IKK Inhibitor VII)	-0.34		Vacquinol-1	0.11		XL388	0.19		Ro3280	-0.5		Baricitinib (LY3009104, INCB028050)	0.14		SL-327	-0.05		GSK429286A	0		Vandetanib (ZD6474)	0.28		PD-166866 (PD166866)	0.3		GSK429286A	0.2		PRN1371	-0.06		TG100-115	-0.24		GSK269962A HCl	0.14		AZD5363
Ipatasertib (GDC-0068)	0.15		OSI-027	0.05			AC480 (BMS-599626)	0.06		SKLB1002	-0.34		D 4476	0.11		Degrasyn (WP1130)	0.19		LTURM34	-0.5		BAY 1217389	0.14		OTS964	-0.05		AZD4547	0		Reversine	0.27		SF2523	0.29		PRN1371	0.2		BLU9931	-0.06		AZD1480	-0.24		JNJ-38877605	0.13		ERK5-IN-1
SC-514	0.15		Saracatinib (AZD0530)	0.03			Dinaciclib (SCH727965)	0.06		Poziotinib (HM781-36B)	-0.34		GNE-0877	0.11		Schisandrin B (Sch B)	0.19		LY2228820	-0.5		GDC-0084	0.14		PF-06273340	-0.05		PD168393	0		Hydroxyfasudil (HA-1100) HCl	0.27		Taxifolin (Dihydroquercetin)	0.28		GSK2982772	0.2		Entrectinib (RXDX-101)	-0.06		Dinaciclib (SCH727965)	-0.24		AICAR (Acadesine)	0.13		ONO-4059 analogue
RO5126766 (CH5126766)	0.15		A66	0.03			JNK Inhibitor IX	0.06		Foretinib (GSK1363089)	-0.35		SKLB1002	0.11		TIC10	0.19		Duvelisib (IPI-145, INK1197)	-0.51		Pimasertib (AS-703026)	0.13		NU7026	-0.05		WAY-600	-0.01		XL019	0.26		BMS-345541	0.28		Dorsomorphin 2HCl	0.2		Selumetinib (AZD6244)	-0.08		H 89 2HCl	-0.25		Obacunone	0.13		LJH685
GSK269962A HCl	0.15		Amcasertib (BBI503)	0.02			IM-12	0.06		KRN 633	-0.35		Lupeol	0.11		U0126-EtOH	0.18		Mubritinib (TAK 165)	-0.52		XL388	0.13		Aurora A Inhibitor I	-0.05		AZD1208	-0.01		Pictilisib (GDC-0941)	0.25		GSK2656157	0.28		GSK2256098	0.19		ONO-4059 (GS-4059) hydrochloride	-0.08		SGI-1776 free base	-0.25		VX-745	0.12		GSK2269557
Pimasertib (AS-703026)	0.13		Roscovitine (Seliciclib,CYC202)	0			Roscovitine (Seliciclib,CYC202)	0.05		Duvelisib (IPI-145, INK1197)	-0.35		PD98059	0.1		SGX-523	0.18		AMG319	-0.54		Forsythin	0.13		WYE-354	-0.05		TG003	-0.01		GNE-317	0.25		GSK2334470	0.28		NU7026	0.19		Chloroquine Phosphate	-0.08		AICAR (Acadesine)	-0.25		Fasudil (HA-1077) HCl	0.12		LDN-214117
Anacardic Acid	0.13		AZD2932	0			ANA-12	0.05		LY2874455	-0.36		Apitolisib (GDC-0980, RG7422)	0.1		PHA-665752	0.17		ETC-1002	-0.54		Voxtalisib (XL765, SAR245409)	0.13		Sapitinib (AZD8931)	-0.05		CHIR-98014	-0.02		AC480 (BMS-599626)	0.24		FLLL32	0.27		SBE 13 HCl	0.19		RKI-1447	-0.09		AZD1208	-0.25		Trametinib (GSK1120212)	0.12		Serabelisib (INK-1117,MLN-1117,TAK-117)
LTURM34	0.12		AG-18	0			AZD5363	0.05		PI-3065	-0.36		PD168393	0.1		IPI-549	0.17		XMD8-92	-0.54		Axitinib	0.12		LRRK2-IN-1	-0.06		Nilotinib (AMN-107)	-0.02		CUDC-101	0.24		Tepotinib (EMD 1214063)	0.27		VE-821	0.17		RXDX-106 (CEP-40783)	-0.09		SB202190 (FHPI)	-0.26		PH-797804	0.12		ONO-4059 (GS-4059) hydrochloride
PHA-793887	0.12		Imatinib (STI571)	0			CZC24832	0.04		Belizatinib (TSR-011)	-0.36		AZ20	0.1		Everolimus (RAD001)	0.16		Trametinib (GSK1120212)	-0.55		WP1066	0.12		Acalabrutinib (ACP-196)	-0.06		Triciribine	-0.02		PF-477736	0.24		SKLB1002	0.26		CCT137690	0.17		SL-327	-0.09		Danusertib (PHA-739358)	-0.26		SB415286	0.12		GDC-0349
Bikinin	0.12		Bardoxolone Methyl	0			PI-103	0.03		SF2523	-0.36		CNX-2006	0.1		Forsythin	0.16		BLZ945	-0.55		HMN-214	0.12		Obacunone	-0.06		GDC-0879	-0.04		Sitravatinib (MGCD516)	0.24		PIK-294	0.24		PF-06273340	0.16		VPS34-IN1	-0.09		Sapitinib (AZD8931)	-0.27		GSK2292767	0.12		ENMD-2076 L-(+)-Tartaric acid
GNE-7915	0.11		Tie2 kinase inhibitor	-0.01			Everolimus (RAD001)	0.03		BI 2536	-0.37		KU-0063794	0.08		S49076	0.16		Vistusertib (AZD2014)	-0.58		PD173955	0.12		Masitinib (AB1010)	-0.06		Bisindolylmaleimide I (GF109203X)	-0.04		TGX-221	0.23		TIC10 Analogue	0.24		PD-166866 (PD166866)	0.16		EAI045	-0.09		LY294002	-0.28		GSK2578215A	0.12		NMS-P937 (NMS1286937)
AZD8186	0.11		WHI-P154	-0.02			CHIR-124	0.03		ONO-4059 (GS-4059) hydrochloride	-0.37		NU7441 (KU-57788)	0.08		PD168393	0.15		WH-4-023	-0.58		Cobimetinib (GDC-0973, RG7420)	0.12		Motesanib Diphosphate (AMG-706)	-0.07		GSK2578215A	-0.04		Fingolimod (FTY720) HCl	0.23		NU7441 (KU-57788)	0.23		LDN-214117	0.16		Erlotinib	-0.09		CC-115	-0.28		NMS-P937 (NMS1286937)	0.12		Acalabrutinib (ACP-196)
WZ4002	0.1		RN486	-0.04			Ipatasertib (GDC-0068)	0.03		PRN1371	-0.37		Mubritinib (TAK 165)	0.08		NSC 23766	0.15		eFT-508 (eFT508)	-0.58		PI-103	0.11		R547	-0.07		DTP3	-0.05		SF2523	0.23		IPI-549	0.23		CP-673451	0.15		Nintedanib (BIBF 1120)	-0.1		PHA-680632	-0.29		BMS-582949	0.12		Osimertinib (AZD9291)
Binimetinib (MEK162, ARRY-162, ARRY-438162)	0.1		Vandetanib (ZD6474)	-0.06			Cabozantinib malate (XL184)	0.03		CEP-33779	-0.37		Ensartinib (X-396)	0.08		Axitinib	0.14		PFK15	-0.61		PIK-293	0.11		SB203580	-0.08		Brivanib Alaninate (BMS-582664)	-0.05		KU-55933 (ATM Kinase Inhibitor)	0.21		CAY10505	0.21		AZ 960	0.15		SSR128129E	-0.1		VX-745	-0.29		SF2523	0.12		Anisomycin
CC-223	0.1		EHop-016	-0.06			Berbamine (dihydrochloride)	0.03		AT9283	-0.38		APTSTAT3-9R	0.08		Saracatinib (AZD0530)	0.14		TG003	-0.62		ONO-4059 analogue	0.11		Pictilisib (GDC-0941)	-0.08		Schisandrin B (Sch B)	-0.05		LRRK2-IN-1	0.21		Afatinib (BIBW2992)	0.2		Akti-1/2	0.15		PF-543	-0.1		PH-797804	-0.29		Poziotinib (HM781-36B)	0.11		kira6
Vacquinol-1	0.1		Schisandrin B (Sch B)	-0.07			PIK-294	0.02		KU-0063794	-0.38		AICAR (Acadesine)	0.07		PF-04217903	0.14		Tie2 kinase inhibitor	-0.63		LDN-214117	0.11		Mubritinib (TAK 165)	-0.08		ANA-12	-0.05		DEL-22379	0.21		P276-00	0.19		Anisomycin	0.15		LY2584702 Tosylate	-0.11		3-Methyladenine (3-MA)	-0.29		ONO-4059 (GS-4059) hydrochloride	0.11		PFK15
Afatinib (BIBW2992) Dimaleate	0.1		Taselisib (GDC 0032)	-0.1			Binimetinib (MEK162, ARRY-162, ARRY-438162)	0.02		Rociletinib (CO-1686, AVL-301)	-0.38		TIC10 Analogue	0.07		MK-8745	0.14		WNK463	-0.63		P276-00	0.11		ONO-4059 (GS-4059) hydrochloride	-0.08		PIK-293	-0.06		Alisertib (MLN8237)	0.2		Chloroquine Phosphate	0.19		GSK2606414	0.15		Miransertib (ARQ 092) HCl	-0.11		TIC10 Analogue	-0.3		AZD8055	0.1		Pamapimod (R-1503, Ro4402257)
eFT-508 (eFT508)	0.09		TGX-221	-0.12			SU5402	0.02		Palbociclib (PD-0332991) HCl	-0.38		AZD3759	0.07		Pyridoxine	0.13		Tivozanib (AV-951)	-0.67		LY364947	0.11		HMN-214	-0.08		Sotrastaurin	-0.06		S-Ruxolitinib (INCB018424)	0.2		CUDC-101	0.19		Palbociclib (PD-0332991) HCl	0.15		KU-0063794	-0.12		HMN-214	-0.3		CH5183284 (Debio-1347)	0.1		IKK-16 (IKK Inhibitor VII)
AT7867	0.09		Indirubin	-0.12			LDC1267	0.01		Ensartinib (X-396)	-0.39		WH-4-023	0.07		WNK463	0.13		INK 128 (MLN0128)	-0.69		GSK461364	0.1		CP-673451	-0.08		Y-27632 2HCl	-0.08		XMD16-5	0.2		SGI-1776 free base	0.19		OTS964	0.14		DTP3	-0.12		CNX-2006	-0.31		Thiazovivin	0.09		Voxtalisib (XL765, SAR245409)
RN486	0.08		XL019	-0.13			ERK5-IN-1	0.01		PF-3758309	-0.4		Bosutinib (SKI-606)	0.06		PF-06273340	0.13		IM-12	-0.7		Palbociclib (PD-0332991) HCl	0.1		AZD8835	-0.09		MNS (3,4-Methylenedioxy-β-nitrostyrene, MDBN)	-0.09		Afatinib (BIBW2992) Dimaleate	0.18		LY2603618	0.18		Obacunone	0.14		Palbociclib (PD-0332991) HCl	-0.12		GDC-0879	-0.31		PIK-93	0.09		Tyrphostin AG 1296
LDC1267	0.08		SL-327	-0.14			ONO-4059 analogue	0.01		Naquotinib(ASP8273)	-0.4		KX2-391	0.06		Obacunone	0.13		Dacomitinib (PF299804, PF299)	-0.71		LY2090314	0.1		Ridaforolimus (Deforolimus, MK-8669)	-0.09		AZD6738	-0.09		INK 128 (MLN0128)	0.15		Fasudil (HA-1077) HCl	0.17		Erdafitinib (JNJ-42756493)	0.12		UNC2250	-0.12		Tyrphostin 9	-0.32		SB239063	0.09		GDC-0994
Chloroquine Phosphate	0.08		FRAX597	-0.15			XL388	0.01		ERK5-IN-1	-0.42		Ipatasertib (GDC-0068)	0.06		Roscovitine (Seliciclib,CYC202)	0.12		A-674563	-0.73		BS-181 HCl	0.09		Bosutinib (SKI-606)	-0.09		LY2228820	-0.09		OSI-420	0.15		SB415286	0.17		TAK-285	0.11		OSI-420	-0.13		PF-543	-0.36		Sodium Houttuyfonate	0.09		VPS34 inhibitor 1 (Compound 19, PIK-III analogue)
VX-745	0.07		Selumetinib (AZD6244)	-0.16			LY2228820	0		AZD2932	-0.43		KN-62	0.06		OSI-930	0.12		FIIN-2	-0.73		Miransertib (ARQ 092) HCl	0.09		LY2228820	-0.1		AT7519	-0.1		BAY-61-3606	0.13		Gefitinib (ZD1839)	0.16		ZINC00881524 (ROCK inhibitor)	0.11		AZD8055	-0.13		JNJ-38877605	-0.37		GW2580	0.08		GSK2982772
Deguelin	0.07		PD168393	-0.16			BI 2536	-0.01		GSK583	-0.44		PD173955	0.06		Golvatinib (E7050)	0.11		AZD3759	-0.74		PRT-060318 2HCl	0.09		PHA-665752	-0.1		AZD2932	-0.1		Peficitinib (ASP015K, JNJ-54781532)	0.13		Sapitinib (AZD8931)	0.15		Belizatinib (TSR-011)	0.11		Tepotinib (EMD 1214063)	-0.13		Carbazochrome	-0.39		AZD8186	0.08		XL388
Capmatinib (INCB28060)	0.07		Fostamatinib (R788)	-0.16			Alisertib (MLN8237)	-0.01		LTURM34	-0.44		Idelalisib (CAL-101, GS-1101)	0.05		GSK2269557	0.11		ANA-12	-0.76		NU6027	0.08		ERK5-IN-1	-0.1		TIC10	-0.1		GSK269962A HCl	0.1		Irbinitinib (ARRY-380, ONT-380)	0.15		Carbazochrome	0.11		XMD8-92	-0.13		BI 2536	-0.4		PF-06447475	0.07		GNE-7915
Obacunone	0.06		AC480 (BMS-599626)	-0.18			SAR131675	-0.01		PF-00562271	-0.44		Tandutinib (MLN518)	0.05		Scopoletin	0.11		PD-166866 (PD166866)	-0.76		SMI-4a	0.08		OTS514 hydrochloride	-0.1		Amcasertib (BBI503)	-0.1		Entrectinib (RXDX-101)	0.09		XL147 analogue	0.14		Vistusertib (AZD2014)	0.1		AZD6738	-0.13		Barasertib (AZD1152-HQPA)	-0.42		GSK1059615	0.07		Poziotinib (HM781-36B)
Thiazovivin	0.06		Asiatic Acid	-0.18			Rociletinib (CO-1686, AVL-301)	-0.01		MK-8745	-0.45		Pazopanib	0.04		AZD4547	0.1		DASA-58	-0.77		Ro-3306	0.08		Skepinone-L	-0.11		Pictilisib (GDC-0941)	-0.11		Nintedanib (BIBF 1120)	0.08		FRAX486	0.13		Purvalanol A	0.1		IC261	-0.13		Afatinib (BIBW2992)	-0.42		Asiatic Acid	0.06		NSC 23766
Go 6983	0.06		Rociletinib (CO-1686, AVL-301)	-0.18			GSK621	-0.02		Miransertib (ARQ 092) HCl	-0.45		ANA-12	0.04		LJH685	0.1		AZD8186	-0.77		VE-821	0.08		Entospletinib (GS-9973)	-0.11		Chloroquine Phosphate	-0.11		Masitinib (AB1010)	0.04		KX2-391	0.12		LY2228820	0.1		Milciclib (PHA-848125)	-0.14		Pictilisib (GDC-0941)	-0.42		Ro3280	0.06		SKLB1002
TIC10 Analogue	0.06		Sodium Houttuyfonate	-0.18			ZM 447439	-0.03		Chk2 Inhibitor II (BML-277)	-0.46		MLN8054	0.03		Miransertib (ARQ 092) HCl	0.09		KN-62	-0.79		GSK690693	0.07		GNE-317	-0.11		AZD8186	-0.12		Axitinib	0.01		MSC2530818	0.11		MK-8776 (SCH 900776)	0.1		WNK463	-0.16		AZD8330	-0.42		Tie2 kinase inhibitor	0.05		SU5402
KRN 633	0.04		Afatinib (BIBW2992)	-0.19			CCT128930	-0.03		VX-702	-0.47		AZD2932	0.03		AZD2932	0.08		WZ4003	-0.79		AC480 (BMS-599626)	0.07		Deguelin	-0.11		WH-4-023	-0.12		LDN-214117	-0.02		GSK1838705A	0.1		APS-2-79 HCl	0.09		LY2228820	-0.16		Fingolimod (FTY720) HCl	-0.42		H 89 2HCl	0.05		Erlotinib
AT13148	0.04		GSK429286A	-0.19			KX2-391	-0.03		Imatinib (STI571)	-0.47		Tepotinib (EMD 1214063)	0.03		Tanzisertib(CC-930)	0.08		Rociletinib (CO-1686, AVL-301)	-0.84		VX-702	0.07		Lupeol	-0.11		KX2-391	-0.13		OTS514 hydrochloride	-0.04		abemaciclib (LY2835219)	0.1		GNF-5	0.09		GSK1059615	-0.17		GSK690693	-0.43		PD173074	0.05		Skepinone-L
WH-4-023	0.04		CC-223	-0.2			AG-1024	-0.04		AZD5363	-0.47		XMD8-92	0.03		Selumetinib (AZD6244)	0.07		Forsythin	-0.84		AZD8835	0.07		KU-55933 (ATM Kinase Inhibitor)	-0.12		Rapamycin (Sirolimus)	-0.13		GW2580	-0.05		GSK2982772	0.1		OSI-930	0.05		R547	-0.18		Refametinib (RDEA119, Bay 86-9766)	-0.44		Daphnetin	0.05		PRT-060318 2HCl
PRT-060318 2HCl	0.04		TAK-733	-0.22			PRT062607 (P505-15, BIIB057) HCl	-0.04		APS-2-79 HCl	-0.47		GDC-0349	0.02		Ridaforolimus (Deforolimus, MK-8669)	0.07		S-Ruxolitinib (INCB018424)	-0.92		Silmitasertib (CX-4945)	0.06		MK-2206 2HCl	-0.13		Go 6983	-0.13		GDC-0084	-0.05		Erdafitinib (JNJ-42756493)	0.09		S49076	0.05		JNK Inhibitor IX	-0.18		SB590885	-0.45		ERK5-IN-1	0.05		CC-223
BLZ945	0.03		KX2-391	-0.23			Carbazochrome	-0.04		Pazopanib	-0.48		BMS-582949	0.01		MGCD-265	0.07		ERK5-IN-1	-0.95		Bosutinib (SKI-606)	0.05		KRN 633	-0.13		KN-62	-0.13		XL388	-0.07		CNX-2006	0.07		Bakuchiol	0.05		Forsythin	-0.19		Motesanib Diphosphate (AMG-706)	-0.45		IM-12	0.05		TGR-1202
DDR1-IN-1	0.03		JNJ-38877605	-0.24			AZD6738	-0.04		GSK2636771	-0.48		GDC-0879	0.01		CNX-2006	0.07		AZD6738	-0.99		XMD8-92	0.04		IKK-16 (IKK Inhibitor VII)	-0.14		JNK Inhibitor IX	-0.13		Carbazochrome	-0.08		LY2857785	0.07		PFK15	0.05		PD98059	-0.2		SNS-032 (BMS-387032)	-0.45		GSK429286A	0.04		Entospletinib (GS-9973)
JNK Inhibitor IX	0.03		MLN8054	-0.24			PD98059	-0.05		PHA-680632	-0.49		Osimertinib (AZD9291)	0.01		SKLB1002	0.06		KX2-391	-1.02		Hesperadin	0.03		Pamapimod (R-1503, Ro4402257)	-0.14		R547	-0.14		Voxtalisib (XL765, SAR245409)	-0.09		GSK2256098	0.07		Tivozanib (AV-951)	0.04		LRRK2-IN-1	-0.2		Masitinib (AB1010)	-0.46		RO5126766 (CH5126766)	0.04		Autophinib
VS-5584 (SB2343)	0.02		GNE-317	-0.24			WP1066	-0.05		Semaxanib (SU5416)	-0.49		Temsirolimus (CCI-779, NSC 683864)	0		BI 2536	0.05		LDN-214117	-1.03		Flavopiridol (Alvocidib)	0.03		Erlotinib	-0.14		IC261	-0.14		DTP3	-0.1		Carbazochrome	0.07		BS-181 HCl	0.03		SKLB1002	-0.21		MLN8054	-0.46		R547	0.03		SU11274
SBE 13 HCl	0.02		IM-12	-0.25			Torin 2	-0.05		Entrectinib (RXDX-101)	-0.49		AZD8055	0		GSK2982772	0.05		WHI-P154	-1.06		MLN8054	0.02		MLN8054	-0.16		eFT-508 (eFT508)	-0.14		AG-1024	-0.11		R547	0.06		kira6	0.03		VX-702	-0.21		CUDC-101	-0.47		Uprosertib (GSK2141795)	0.03		Reversine
Schisandrin B (Sch B)	0.01		BLU-554 (BLU554)	-0.27			BMS-582949	-0.05		Purvalanol A	-0.49		Ibrutinib (PCI-32765)	0		Tepotinib (EMD 1214063)	0.05		AZD2932	-1.25		PHA-680632	0.01		Poziotinib (HM781-36B)	-0.16		Linsitinib (OSI-906)	-0.16		Senexin A	-0.12		AZD2932	0.05		Sodium Houttuyfonate	0.03		Afatinib (BIBW2992)	-0.22		Temsirolimus (CCI-779, NSC 683864)	-0.48		Berbamine (dihydrochloride)	0.03		GSK2256098
Cabozantinib malate (XL184)	0.01		SB203580	-0.29			SB239063	-0.06		LY2228820	-0.49		ERK5-IN-1	0		ONO-4059 (GS-4059) hydrochloride	0.04		Skepinone-L	-1.35		AZD8055	0.01		Voxtalisib (XL765, SAR245409)	-0.16		CUDC-907	-0.17		Osimertinib (AZD9291)	-0.15		Sodium Houttuyfonate	0.04		PIK-293	0.02		BI 2536	-0.22		PIK-293	-0.48		Apatinib	0.01		LY2228820
TIC10	0.01		GSK1838705A	-0.3			BMS-911543	-0.06		Dovitinib (TKI-258) Dilactic Acid	-0.49		CGI1746	-0.01		Ensartinib (X-396)	0.04		CC-292 (AVL-292)	-1.51		GSK2292767	0.01		Quizartinib (AC220)	-0.16		AZD3759	-0.17		WZ4002	-0.16		Tandutinib (MLN518)	0.04		Tivantinib (ARQ 197)	0.02		Carbazochrome	-0.22		GSK429286A	-0.48		AT7867	0.01		Amcasertib (BBI503)
SU6656	0		WAY-600	-0.32			Rapamycin (Sirolimus)	-0.07		Picropodophyllin (PPP)	-0.49		PP1	-0.01		PIK-293	0.03		HTH-01-015	-1.52		LJI308	0		Tie2 kinase inhibitor	-0.16		Masitinib (AB1010)	-0.18		Dovitinib (TKI-258, CHIR-258)	-0.17		PF-4708671	0.04		Naquotinib(ASP8273)	0.02		Bosutinib (SKI-606)	-0.23		BMS-754807	-0.49		CC-115	0.01		Tanzisertib(CC-930)
GNF-5837	0		R547	-0.36			HTH-01-015	-0.09		Tepotinib (EMD 1214063)	-0.5		GSK2636771	-0.01		PIK-294	0.03		PQ 401	-1.53		ERK5-IN-1	0		Tivozanib (AV-951)	-0.16		SBE 13 HCl	-0.18		AZD1080	-0.18		TAE226 (NVP-TAE226)	0.04		OSU-03012 (AR-12)	0.02		Larotrectinib (LOXO-101) sulfate	-0.24		Lapatinib (GW-572016) Ditosylate	-0.49		AZD6482	0		Berbamine (dihydrochloride)
LDC4297 (LDC044297)	0		PHA-767491	-0.36			Trapidil	-0.09		TAK-901	-0.51		WZ4003	-0.01		Taselisib (GDC 0032)	0.03		Necrosulfonamide	-1.55		GNE-317	0		AZD8055	-0.16		GSK2292767	-0.19		Miransertib (ARQ 092) HCl	-0.19		WP1066	0.03		ML-7 HCl	0		Pictilisib (GDC-0941)	-0.25		BAY 11-7082	-0.5		JNK Inhibitor IX	0		ZINC00881524 (ROCK inhibitor)
Chrysophanic Acid	-0.01		TDZD-8	-0.38			LDC000067	-0.11		GW441756	-0.51		ZM 39923 HCl	-0.01		Vandetanib (ZD6474)	0.02		MLN2480	-1.6		PD98059	-0.01		Chrysophanic Acid	-0.16		GNE-7915	-0.2		Lenvatinib (E7080)	-0.21		PF-543	0.03		UNC2250	0		ERK5-IN-1	-0.25		NU7441 (KU-57788)	-0.51		PIK-293	-0.01		NCB-0846
Pyridoxine	-0.03		Enzastaurin (LY317615)	-0.47			PF-04217903	-0.12		Alpelisib (BYL719)	-0.51		GSK2578215A	-0.01		Alpelisib (BYL719)	0.02		NU7441 (KU-57788)	-1.62		BMS-582949	-0.01		GSK461364	-0.17		AZD8330	-0.21		K03861	-0.21		Chrysophanic Acid	0.02		BMS-265246	-0.01		GSK583	-0.25		KU-55933 (ATM Kinase Inhibitor)	-0.52		abemaciclib (LY2835219)	-0.01		Sunitinib Malate
Golvatinib (E7050)	-0.03		CNX-2006	-0.47			MGCD-265	-0.12		AZD1080	-0.53		A66	-0.02		DTP3	0.02		NU6027	-1.66		Pamapimod (R-1503, Ro4402257)	-0.01		BGT226 (NVP-BGT226)	-0.17		VX-702	-0.21		WNK463	-0.21		Scopoletin	0.02		CZ415	-0.02		TGX-221	-0.26		SU11274	-0.53		KU-0063794	-0.02		FR 180204
AT7519 HCl	-0.04		Mubritinib (TAK 165)	-0.49			CH5132799	-0.12		Osimertinib (AZD9291)	-0.53		LY2228820	-0.02		TGX-221	0.01		SAR131675	-1.69		DTP3	-0.01		Fasudil (HA-1077) HCl	-0.18		Acalabrutinib (ACP-196)	-0.21		NU7026	-0.21		BI-78D3	0		NCB-0846	-0.02		GSK2578215A	-0.26		OSU-03012 (AR-12)	-0.53		(-)-Epigallocatechin Gallate	-0.02		UNC2025
Berbamine (dihydrochloride)	-0.04		WZ4002	-0.5			PD168393	-0.13		NMS-P937 (NMS1286937)	-0.54		PIK-294	-0.04		SBE 13 HCl	0.01		CC-223	-1.7		GW2580	-0.01		ZM 39923 HCl	-0.18		XMD8-87	-0.22		AZ20	-0.22		PIK-293	-0.01		Fasudil (HA-1077) HCl	-0.06		Pyridoxine	-0.26		KU-0063794	-0.53		BLU-554 (BLU554)	-0.04		Lorlatinib?(PF-6463922)
PH-797804	-0.05		MK-2206 2HCl	-0.51			CHIR-99021 (CT99021) HCl	-0.13		Fostamatinib (R788)	-0.55		Taselisib (GDC 0032)	-0.05		Tyrphostin AG 1296	0		WP1066	-1.71		Carbazochrome	-0.01		Larotrectinib (LOXO-101) sulfate	-0.18		Motesanib Diphosphate (AMG-706)	-0.22		PD98059	-0.23		AMG 337	-0.01		Scopoletin	-0.06		Rociletinib (CO-1686, AVL-301)	-0.27		Roscovitine (Seliciclib,CYC202)	-0.54		LY2228820	-0.04		PRT062607 (P505-15, BIIB057) HCl
EHop-016	-0.05		Amuvatinib (MP-470)	-0.56			RXDX-106 (CEP-40783)	-0.15		CP-673451	-0.56		Anisomycin	-0.05		PI-3065	-0.01		VX-702	-1.78		BI 2536	-0.02		Ensartinib (X-396)	-0.19		LJI308	-0.22		VX-702	-0.23		7,8-Dihydroxyflavone	-0.01		Forsythin	-0.08		IM-12	-0.28		SL-327	-0.57		LY364947	-0.04		Chk2 Inhibitor II (BML-277)
TPX-0005	-0.06		P276-00	-0.6			U0126-EtOH	-0.2		Ceritinib (LDK378)	-0.57		ONO-4059 analogue	-0.05		MK-2206 2HCl	-0.02		CC-115	-1.87		CZ415	-0.02		LY2584702 Tosylate	-0.2		CGI1746	-0.23		Sunitinib	-0.24		ML-7 HCl	-0.01		TPX-0005	-0.09		SBE 13 HCl	-0.28		PF-4708671	-0.58		CC-223	-0.05		GSK180736A (GSK180736)
Quizartinib (AC220)	-0.06		APTSTAT3-9R	-0.66			Fingolimod (FTY720) HCl	-0.2		PF-477736	-0.58		ZSTK474	-0.06		MLN8054	-0.02		BAY 11-7082	-1.97		Chloroquine Phosphate	-0.02		Vatalanib (PTK787) 2HCl	-0.2		SB415286	-0.24		BI-847325	-0.26		TPX-0005	-0.02		Amcasertib (BBI503)	-0.11		PIK-293	-0.3		Imatinib Mesylate (STI571)	-0.58		GDC-0623	-0.05		RXDX-106 (CEP-40783)
ZM 39923 HCl	-0.06		LY2228820	-0.68			IPI-549	-0.2		XMD16-5	-0.58		PH-797804	-0.06		AZD6738	-0.02		AZD3463	-2.78		Amlexanox	-0.03		Flavopiridol (Alvocidib)	-0.2		PF-543	-0.24		Linifanib (ABT-869)	-0.27		PIK-75 HCl	-0.03		KRN 633	-0.2		GSK2636771	-0.3		Gefitinib (ZD1839)	-0.59		7,8-Dihydroxyflavone	-0.06		Glabridin
SMI-4a	-0.06		GSK1904529A	-0.77			KRN 633	-0.21		Crizotinib (PF-02341066)	-0.59		SB239063	-0.06		PD98059	-0.03		ZM 39923 HCl	-2.79		KU-0063794	-0.04		OSU-03012 (AR-12)	-0.21		Vistusertib (AZD2014)	-0.25		abemaciclib (LY2835219)	-0.28		Forsythin	-0.03		BAY 1217389	-0.2		AZD1208	-0.31		Rapamycin (Sirolimus)	-0.59		XL147 analogue	-0.06		NU7441 (KU-57788)
NU7026	-0.07		ID-8	-0.77			Tideglusib	-0.23		LDN-214117	-0.6		Voxtalisib (SAR245409, XL765) Analogue	-0.08		TAK-715	-0.03		TIC10 Analogue	-3.24		AZD6738	-0.04		BS-181 HCl	-0.21		GSK1838705A	-0.25		OTS964	-0.28		NU7026	-0.04		SKI II	-0.25		MLN8054	-0.31		ZM 39923 HCl	-0.6		Chloroquine Phosphate	-0.07		Palbociclib (PD-0332991) HCl
Tofacitinib (CP-690550) Citrate	-0.07		ALK-IN-1	-0.8			NT157	-0.23		Gandotinib (LY2784544)	-0.62		LRRK2-IN-1	-0.08		Mubritinib (TAK 165)	-0.04		Schisandrin B (Sch B)	-3.57		eFT-508 (eFT508)	-0.04		GSK2606414	-0.22		Picropodophyllin (PPP)	-0.26		Erlotinib	-0.31		AZD1208	-0.07		eFT-508 (eFT508)	-0.25		PD168393	-0.32		Regorafenib (BAY 73-4506)	-0.62		SKLB1002	-0.08		CFI-400945
Scopoletin	-0.07		Nintedanib (BIBF 1120)	-0.82			Bikinin	-0.24		Amlexanox	-0.62		PIK-293	-0.1		BMS-582949	-0.06		Degrasyn (WP1130)	-4.1		JNK Inhibitor IX	-0.06		GSK2269557	-0.23		Idelalisib (CAL-101, GS-1101)	-0.27		MK-2206 2HCl	-0.32		LY364947	-0.07		WNK463	-0.26		CP-724714	-0.33		Ridaforolimus (Deforolimus, MK-8669)	-0.64		Everolimus (RAD001)	-0.1		Erdafitinib (JNJ-42756493)
HMN-214	-0.1		BI 2536	-0.86			XL147 analogue	-0.26		Berbamine (dihydrochloride)	-0.62		TDZD-8	-0.11		CP-724714	-0.07		Indirubin	-4.22		Bisindolylmaleimide I (GF109203X)	-0.07		GSK429286A	-0.23		TIC10 Analogue	-0.27		UNC2250	-0.33		Trapidil	-0.08		Sitravatinib (MGCD516)	-0.27		MK-2206 2HCl	-0.33		PF-04217903	-0.64		Rigosertib (ON-01910)	-0.1		CZ415
Larotrectinib (LOXO-101) sulfate	-0.1		LTURM34	-0.86			MLN8054	-0.28		AZD3463	-0.64		GSK2292767	-0.11		Barasertib (AZD1152-HQPA)	-0.07		AR-A014418	-4.25		Tandutinib (MLN518)	-0.07		AT7519	-0.23		TDZD-8	-0.28		Bakuchiol	-0.4		Erlotinib	-0.11		BLU-554 (BLU554)	-0.29		GNE-317	-0.37		Fasudil (HA-1077) HCl	-0.66		KU-60019	-0.1		GSK'872 (GSK2399872A)
BIX 02188	-0.11		Linsitinib (OSI-906)	-0.88			Bosutinib (SKI-606)	-0.3		abemaciclib (LY2835219)	-0.66		VX-702	-0.12		Gefitinib (ZD1839)	-0.07		Perifosine (KRX-0401)	-4.67		Scopoletin	-0.08		Anacardic Acid	-0.23		EAI045	-0.31		AZD5363	-0.41		LTURM34	-0.13		Pyridoxine	-0.29		OTS964	-0.41		CP-724714	-0.68		Sapitinib (AZD8931)	-0.1		Pyridoxine
KN-62	-0.11		CC-115	-0.88			Uprosertib (GSK2141795)	-0.33		PF-562271	-0.69		LDN-214117	-0.12		KU-0063794	-0.07		Irbinitinib (ARRY-380, ONT-380)	-4.96		Degrasyn (WP1130)	-0.09		KD025 (SLx-2119)	-0.24		FRAX597	-0.32		U0126-EtOH	-0.44		TDZD-8	-0.15		SF2523	-0.31		CC-223	-0.43		GDC-0623	-0.68		Imatinib Mesylate (STI571)	-0.12		Belizatinib (TSR-011)
Picropodophyllin (PPP)	-0.11		Anacardic Acid	-0.9			NSC 23766	-0.35		CFI-400945	-0.69		SGX-523	-0.13		SB590885	-0.07		NH125	-5.39		ANA-12	-0.09		APTSTAT3-9R	-0.25		GSK2636771	-0.39		Voxtalisib (SAR245409, XL765) Analogue	-0.44		PF-3758309	-0.15		Raf265 derivative	-0.31		BLU-554 (BLU554)	-0.43		TGX-221	-0.69		Afatinib (BIBW2992) Dimaleate	-0.12		TPX-0005
GW2580	-0.12		LY294002	-0.94			Decernotinib (VX-509)	-0.38		TAK-715	-0.71		Vistusertib (AZD2014)	-0.13		Bosutinib (SKI-606)	-0.08		Miltefosine	-5.77		Lupeol	-0.09		LDN-214117	-0.26		LRRK2-IN-1	-0.4		Duvelisib (IPI-145, INK1197)	-0.45		VX-702	-0.16		BMS-536924	-0.31		CC-115	-0.65		AZD8055	-0.69		Tandutinib (MLN518)	-0.15		S49076
IPI-549	-0.14		Tideglusib	-1.04			MLN0905	-0.4		Skepinone-L	-0.71		PF-543	-0.13		WP1066	-0.08		GSK2334470	-5.84		EAI045	-0.1		CC-115	-0.29		Tie2 kinase inhibitor	-0.41		ETC-1002	-0.51		Poziotinib (HM781-36B)	-0.17		Senexin A	-0.36		NU7441 (KU-57788)	-0.77		Vatalanib (PTK787) 2HCl	-0.72		Capmatinib (INCB28060)	-0.18		MSC2530818
SB239063	-0.16		BIO-acetoxime	-1.15			GSK2292767	-0.41		MK-2461	-0.75		PP2	-0.14		NU7026	-0.09		TAE226 (NVP-TAE226)	-6.71		Ipatasertib (GDC-0068)	-0.11		ZINC00881524 (ROCK inhibitor)	-0.32		KU-55933 (ATM Kinase Inhibitor)	-0.44		Dorsomorphin 2HCl	-0.53		Pyridoxine	-0.2		CRT0066101	-0.42		Fingolimod (FTY720) HCl	-1.03		PD98059	-0.8		Tideglusib	-0.22		IPI-549
ANA-12	-0.16		PFK15	-1.2			MNS (3,4-Methylenedioxy-β-nitrostyrene, MDBN)	-0.44		OSU-03012 (AR-12)	-0.76		JNK Inhibitor IX	-0.15		SKI II	-0.09		Go 6983	-6.77		Ro3280	-0.13		Alisertib (MLN8237)	-0.33		ERK5-IN-1	-0.46		CC-223	-0.57		Bay 11-7085	-0.21		Miransertib (ARQ 092) HCl	-0.42		MNS (3,4-Methylenedioxy-β-nitrostyrene, MDBN)	-1.22		WZ4002	-0.81		KRN 633	-0.25		Senexin A
BIX 02189	-0.17		Refametinib (RDEA119, Bay 86-9766)	-1.27			LJH685	-0.45		CNX-2006	-0.76		BI 2536	-0.16		LY2228820	-0.11		ALK-IN-1	-6.92		GSK2656157	-0.13		BI-847325	-0.33		Chrysophanic Acid	-0.47		Genistein	-0.59		GDC-0994	-0.22		CH5183284 (Debio-1347)	-0.42		LTURM34	-1.32		Selumetinib (AZD6244)	-0.85		NU7026	-0.28		SF2523
PP2	-0.21		BAY 11-7082	-1.35			BMS-536924	-0.47		WP1066	-0.79		VS-5584 (SB2343)	-0.18		AZD8055	-0.12		Dabrafenib (GSK2118436)	-9.31		Anacardic Acid	-0.15		Ro-3306	-0.33		XMD8-92	-0.47		Piceatannol	-0.61		Ensartinib (X-396)	-0.22		NU7441 (KU-57788)	-0.43		Irbinitinib (ARRY-380, ONT-380)	-1.49		Bosutinib (SKI-606)	-0.85		Lupeol	-0.32		Naquotinib(ASP8273)
BAY 11-7082	-0.23		NU7441 (KU-57788)	-1.71			BAY 11-7082	-0.53		AZD1208	-0.81		HTH-01-015	-0.18		LRRK2-IN-1	-0.12		SSR128129E	-11.55		LJH685	-0.15		LTURM34	-0.4		PFK15	-0.48		Palbociclib (PD-0332991) HCl	-0.7		PRN1371	-0.24		Autophinib	-0.44		ZM 39923 HCl	-2.65		MK-2206 2HCl	-0.9		KU-55933 (ATM Kinase Inhibitor)	-0.34		CRT0066101
CCT196969	-0.24		Everolimus (RAD001)	-1.72			GSK2578215A	-0.53		R406	-0.84		Berbamine (dihydrochloride)	-0.18		CH5183284 (Debio-1347)	-0.17		PD168393	-12.18		NMS-P937 (NMS1286937)	-0.15		AR-A014418	-0.45		ONO-4059 (GS-4059) hydrochloride	-0.56		CP-724714	-0.71		CFI-400945	-0.26		IPI-549	-0.49		BAY 11-7082	-3.09		Mubritinib (TAK 165)	-0.98		LTURM34	-0.38		Carbazochrome
CHIR-99021 (CT99021) HCl	-0.35		Ridaforolimus (Deforolimus, MK-8669)	-1.9			BAY 1217389	-0.65		CC-292 (AVL-292)	-0.85		BAY 11-7082	-0.19		Lorlatinib?(PF-6463922)	-0.18		PF-543	-13.5		Alisertib (MLN8237)	-0.18		Brivanib Alaninate (BMS-582664)	-0.47		LY333531 HCl	-0.62		CH5183284 (Debio-1347)	-0.72		AG-18	-0.4		WP1066	-0.53		Perifosine (KRX-0401)	-3.09		BIO-acetoxime	-1.03		Necrosulfonamide	-0.61		PRN1371
XL019	-0.35		MNS (3,4-Methylenedioxy-β-nitrostyrene, MDBN)	-1.96			GNF-5837	-0.66		Torin 2	-0.87		Alpelisib (BYL719)	-0.19		Amlexanox	-0.2		Enzastaurin (LY317615)			GSK429286A	-0.18		FRAX486	-0.48		IM-12	-0.69		WZ3146	-0.75		GSK2606414	-0.42		Chk2 Inhibitor II (BML-277)	-0.56		Bay 11-7085	-3.74		Irbinitinib (ARRY-380, ONT-380)	-1.04		NU7441 (KU-57788)	-0.71		PF-06273340
Uprosertib (GSK2141795)	-0.41		Bay 11-7085	-1.97			Lapatinib (GW-572016) Ditosylate	-0.68		Crenolanib (CP-868596)	-0.87		AZD6738	-0.19		Imatinib (STI571)	-0.24		BMS-794833			ONO-4059 (GS-4059) hydrochloride	-0.2		Gandotinib (LY2784544)	-0.5		NU7441 (KU-57788)	-0.72		MK-8776 (SCH 900776)	-0.78		BLU-554 (BLU554)	-0.43		BIO-acetoxime	-0.6		Miltefosine	-4.06		PHT-427	-1.07		Fingolimod (FTY720) HCl	-0.82		Bakuchiol
GSK2334470	-0.44		SB415286	-1.98			Anacardic Acid	-0.69		GSK650394	-0.9		BLZ945	-0.2		Bardoxolone Methyl	-0.25		NVP-BHG712			CC-223	-0.27		GSK650394	-0.58		AG-18	-0.86		CL-387785 (EKI-785)	-0.79		GDC-0623	-0.56		Perifosine (KRX-0401)	-0.73		WP1066	-4.67		LTURM34	-1.09		Irbinitinib (ARRY-380, ONT-380)	-0.85		Irbinitinib (ARRY-380, ONT-380)
Duvelisib (IPI-145, INK1197)	-0.46		WP1066	-2.27			CC-223	-0.9		UNC2025	-0.91		Bay 11-7085	-0.21		Crizotinib (PF-02341066)	-0.27		Chrysophanic Acid			WH-4-023	-0.27		BI-78D3	-0.65		Fingolimod (FTY720) HCl	-0.88		Pyridoxine	-0.85		AMG-900	-0.58		NT157	-0.76		Anacardic Acid	-4.91		Perifosine (KRX-0401)	-1.14		BIO-acetoxime	-1.11		PD-166866 (PD166866)
Icotinib	-0.52		GDC-0879	-2.29			Vatalanib (PTK787) 2HCl	-0.92		Tofacitinib (CP-690550,Tasocitinib)	-0.91		ETC-1002	-0.23		Afatinib (BIBW2992)	-0.28		RN486			Amcasertib (BBI503)	-0.28		MK-5108 (VX-689)	-0.7		Carbazochrome	-1.17		Chk2 Inhibitor II (BML-277)	-0.91		Bardoxolone Methyl	-0.58		Gandotinib (LY2784544)	-0.8		Degrasyn (WP1130)	-5.45		WP1066	-1.18		WP1066	-1.46		Forsythin
NU7441 (KU-57788)	-0.61		Perifosine (KRX-0401)	-3.08			CGI1746	-1.08		ALK-IN-1	-0.94		KRN 633	-0.27		LDC1267	-0.29		CX-6258 HCl			Reversine	-0.29		WP1066	-1		CC-115	-1.26		SKI II	-1.22		Lupeol	-0.59		Irbinitinib (ARRY-380, ONT-380)	-0.86		Bardoxolone Methyl	-6.77		TDZD-8	-1.31		BIO	-1.64		Perifosine (KRX-0401)
Bay 11-7085	-0.73		Chrysophanic Acid	-3.42			Voxtalisib (SAR245409, XL765) Analogue	-1.23		Hesperadin	-0.97		3-Methyladenine (3-MA)	-0.3		Alisertib (MLN8237)	-0.3		Tyrphostin 9			IM-12	-0.3		Fingolimod (FTY720) HCl	-1.12		WP1066	-1.36		BAY 1217389	-1.23		Perifosine (KRX-0401)	-0.68		Glabridin	-0.87		NH125	-7.84		NH125	-1.74		BAY 11-7082	-2.73		BLU-554 (BLU554)
Fingolimod (FTY720) HCl	-0.88		Irbinitinib (ARRY-380, ONT-380)	-5.11			(-)-Epigallocatechin Gallate	-1.77		AZD4547	-0.99		Everolimus (RAD001)	-0.41		AZD8186	-0.4		Zotarolimus(ABT-578)			Osimertinib (AZD9291)	-0.33		NU7441 (KU-57788)	-1.28		BAY 11-7082	-1.44		Necrosulfonamide	-1.39		Berbamine (dihydrochloride)	-0.73		LTURM34	-0.9		Enzastaurin (LY317615)			BIO	-2.07		Chrysophanic Acid	-3.4		Scopoletin
MNS (3,4-Methylenedioxy-β-nitrostyrene, MDBN)	-1.08		ZM 39923 HCl	-5.16			IPA-3	-1.8		MK-5108 (VX-689)	-1.25		OSU-03012 (AR-12)	-0.8		BAY 1217389	-0.46		Tyrphostin AG 879			NU7441 (KU-57788)	-0.49		Degrasyn (WP1130)	-1.59		CC-223	-1.81		WZ8040	-1.98		GSK650394	-0.77		BAY 11-7082	-1.01		Lapatinib			Shikonin	-2.36		Perifosine (KRX-0401)	-3.45		APS-2-79 HCl
WP1066	-1.2		KU-55933 (ATM Kinase Inhibitor)	-5.37			Bay 11-7085	-1.97		ZM 39923 HCl	-1.25		WP1066	-1.13		Piceatannol	-0.47		IPA-3			FRAX597	-0.5		Perifosine (KRX-0401)	-3.01		Perifosine (KRX-0401)	-2.26		Perifosine (KRX-0401)	-2.51		LY2228820	-0.79		MK-5108 (VX-689)	-1.18		Chrysophanic Acid			Degrasyn (WP1130)	-3.27		Bay 11-7085	-4.09		Miransertib (ARQ 092) HCl
NH125	-2.01		NH125	-7.84			Perifosine (KRX-0401)	-2.19		NU7441 (KU-57788)	-1.29		Fingolimod (FTY720) HCl	-1.24		BIO	-0.49		RKI-1447			Bardoxolone Methyl	-0.51		Irbinitinib (ARRY-380, ONT-380)	-3.07		Degrasyn (WP1130)	-3.54		XL147 analogue	-2.96		Capmatinib (INCB28060)	-0.8		Go6976	-1.36		Tyrphostin AG 879			Miltefosine	-4.33		NH125	-4.15		WNK463
Perifosine (KRX-0401)	-2.46		Degrasyn (WP1130)	-8.18			BIO	-2.33		Milciclib (PHA-848125)	-1.53		Irbinitinib (ARRY-380, ONT-380)	-1.49		NU7441 (KU-57788)	-0.64		Fingolimod (FTY720) HCl			Irbinitinib (ARRY-380, ONT-380)	-0.78		Miltefosine	-3.78		NH125	-3.57		LY2228820	-3.53		Shikonin	-0.94		IPA-3	-1.63		CGK 733			Bardoxolone Methyl	-5.05		ZM 39923 HCl	-5.39		eFT-508 (eFT508)
Degrasyn (WP1130)	-2.54		Miltefosine	-17.49			BIO-acetoxime	-2.37		Fingolimod (FTY720) HCl	-1.96		Perifosine (KRX-0401)	-1.55		Fingolimod (FTY720) HCl	-0.97		10058-F4			Fingolimod (FTY720) HCl	-0.85		Bardoxolone Methyl	-7.84		Bay 11-7085	-3.59		NH125	-6.09		ZM 39923 HCl	-0.95		Myricetin	-2.19		GW5074			BI-78D3	-6.49		Shikonin	-5.42		LTURM34
Bardoxolone Methyl	-2.64		WZ3146				Miltefosine	-2.68		Perifosine (KRX-0401)	-2.02		Degrasyn (WP1130)	-2.02		Irbinitinib (ARRY-380, ONT-380)	-0.98		XL019			GSK650394	-1.42		NH125	-9.26		BI-78D3	-3.66		BIO	-7.37		BAY 11-7082	-1.26		NH125	-2.72		BI-78D3			SB216763			BI-78D3	-7.96		Fingolimod (FTY720) HCl
IPA-3	-6.66		Barasertib (AZD1152-HQPA)				NH125	-4.55		NH125	-6.34		Miltefosine	-3.1		Perifosine (KRX-0401)	-1.07		BI-78D3			Perifosine (KRX-0401)	-1.63		Enzastaurin (LY317615)			Miltefosine	-6.22		BIO-acetoxime	-10.73		BMS-754807	-2.64		GSK650394	-3.79		(-)-Epigallocatechin Gallate			Chrysophanic Acid			Miltefosine	-8.33		Miltefosine
Miltefosine	-6.86		Daphnetin				Bardoxolone Methyl	-14.79		Miltefosine	-7.38		Bardoxolone Methyl	-4.11		NH125	-3.32		Bardoxolone Methyl			Miltefosine	-3.18		GNF-5837			ZM 39923 HCl	-7.43		Miltefosine	-11.31		Miltefosine	-3.63		BIO	-4.76		Myricetin			Tyrphostin AG 879			Bardoxolone Methyl	-10.99		NH125
TDZD-8	-9.79		BI-78D3				Enzastaurin (LY317615)			Enzastaurin (LY317615)			NH125	-18.57		Miltefosine	-5.94		Shikonin			NH125	-5.85		Sennoside B			Bardoxolone Methyl	-10.46		Enzastaurin (LY317615)			Enzastaurin (LY317615)			(-)-Epigallocatechin Gallate	-5.2		Shikonin			GW5074			Enzastaurin (LY317615)			Enzastaurin (LY317615)
Enzastaurin (LY317615)			(-)-Epigallocatechin Gallate				TDZD-8			BIO-acetoxime			Enzastaurin (LY317615)			Enzastaurin (LY317615)			Sennoside B			Enzastaurin (LY317615)			Raf265 derivative			Enzastaurin (LY317615)			Shikonin			Sennoside B			Miltefosine	-6.31		Raf265 derivative			Sennoside B			TDZD-8			BIO-acetoxime
[truncated: 47 more columns]
